# Supplementary material for: Diverse genetic contexts of HicA toxin domains propose a role in anti-phage defense
Source: mBio. 2024 Jan 18;15(2):e03293-23. doi: 10.1128/mbio.03293-23 (PMC10865869; doi:10.1128/mbio.03293-23)
Supplement: Table S1 — Genetic contexts of HicA domain-encoding genes. [file mbio.03293-23-s0002.xlsx]

## Sheet: Class 1 hicAB
HicA_ID	Organism	HicA_Label_in_Tree (Org_L_ID)	HicA_sequence	Gene_distance_(minus_refers_to_overlap)	GO	Class hicAB GOs	HicB_Label_in_Tree	HicB_sequence	Comments incl. annotation
HAH07445.1	Elusimicrobiota bacterium	Elus_61_HAH07445.1_Class_1	MKVRDILKMLEAGGWQLVRQKGSHRQFKHAARIGRVTIAGHPGDELAPGTLNSILKQAGLK	-4	hicAB	1	Elus_70_HAH07446.1_Class_1	MTRYLVVFEKAGENYSAFCPDLPGCVATGATQPETESNIKEAIRMHLEGLKEDGLPLPAGAASAEYVEAG	phyre says HicB; BlastP says transl start ok
NWG12884.1	Acidobacteriota bacterium	Acid_84_NWG12884.1_Class_1	MNPRKLLRKALASPSNLRFEQACALARAFGFHLSRVSGSHHIFAHPNVNELLNLQEVRGKAKPYQVRQLLQLAERYNLSLGGEE	-4	hicAB	1	Acid_76_NWG12883.1_Class_1	MKDYHINIFFSEEDGGYIADIPDLPYCSAFGETPERALAEVLKAKELWIESAKAEGKPVPPPSFRPVIYQVSKVPA	Annotated as hicAB; Blast consistent with Class 2 hicAB
ALA60311.1	Nitrospira moscoviensis	Nitro_86_ALA60311.1_Class_1	MNKQKLLVKALAGSKNLRFTEAVALAKAFGYRLSRTRGSHHIFVHPRVKELINLQEVGGKAKPYQVRQLLDIVERYNLTLETGDEP	-4	hicAB	1	Nitro_73_ALA60310.1_Class_1	MKDYHINIFYSEKDKGYIADIPDLEACSAFGKTPAEALRQAQLAKKAWLEAARAERKPIPRPRYRPAIYQTGT	Annotated as hicAB; Blast consistent with Class 2 hicAB
HAM58882.1	Candidatus Rokubacteria bacterium	Roku_61_HAM58882.1_Class_1	MKVGALLRLLEEDGWRLERTRGSHRQYKHASKPGTVTVAGKPSLDVPPGTLNAILKQAGLK	18	hicAB	1	Roku_72_HAM58883.1_Class_1	MTRYMVVVERGDTSWGAHVPDLPGCVAVGETREEVLRLIREAIEFHIDGLRQDGLAVPTPSSEGEFVEVRAA	Phyre says HicB; no DBD; Blast consistent with Class 2 hicAB
OGK76690.1	Candidatus Rokubacteria bacterium	Roku_84_OGK76690.1_Class_1	MSVDSSIPRVLGGTSDAHIRFDDVCYLLGSFGFEMRVRGSHHIFRKAGVEEKINFQREGSDAKPYQVRQVRAVVLKYRLGGEES	-4	hicAB	1	Roku_70_OGK76691.1_Class_1	MNKYEVIIYWSEEDQVFVAEVPELPGCAAHGPTQEAALTNAQEAIRLWLDTAKEFGDPIPVPKGRRLIFA	Phyre says HicB; no DBD; Blast consistent with Class 2 hicAB
PYN66300.1	Candidatus Rokubacteria bacterium	Roku_65_PYN66300.1_Class_1	MKVREVIRMLQDDGWTLVVTRGSHRQFKHPTKPGRVTVSGQLGDDMPKGTLASVRRQAGLKGDRP	5	hicAB	1	Roku_84_PYN66372.1_Class_1	MRYLVRINKDPDSDWGASVPDLPGCVATGKTIDSTLQRIQAAIQLHLRGMRADGVRPPRPRRRTVVPGRTSRQVDFYATVEVAA	Annotated as hicAB; Blast consistent with Class 2 hicAB
AMR62292.1	Bacillus subtilis subsp. globigii	Firmi_62_AMR62292.1_Class_1	MSSREIIKRLKKDGWFLVKVVGSHHHFKHPSKKGKVTVKHPAKDFPIKTLKSIEMQSGLSLR	36	hicAB	1	Firmi_90_AMR62293.1_Class_1	MPVYKYYGLFEPDEGAVAVSFPDLAGCLTFGDDFSEALESAKEALGGYLLVSEEDKDAIPTPSKAATLKVPEGASLVLVEVNTDDYRETV	Annotated as hicAB; Blast consistent with Class 2 hicAB
ACC82386.1	Nostoc punctiforme PCC 73102	Cyano_60_ACC82386.1_Class_1	MKVRDAIERVEADGWYLDRTKDSHQQFKHPDKPGLVTVPGKFSDDLAPGTLSSIWRQAQL	11	hicAB	1	Cyano_74_ACC82387.1_Class_1	MHYVVVIEKADSNYSAYVPDLPGCVTTGATLEEVKQMIAEAIEFHIEGMLEDGLPIPKPTSIAHEVEVANYSKT	Annotated as hicAB; Blast consistent with Class 2 hicAB
EHJ14398.1	Crocosphaera watsonii WH 0003	Cyano_64_EHJ14398.1_Class_1	MKVKEVLKRLKADGWYQVRMRGSHRILAHPDKSGIVVVPGKLSNDIPIGTLSAIWKQAKLGDEK	-4	hicAB	1	Cyano_69_EHJ14399.1_Class_1	MKQYAVIYEKGETNWGAIVPDLPGCVSIGDSLEEVQENVKEAIALYLEVLAERGEKIPEPSTKVGLVNV	Annotated as HicB; Blast consistent with Class 2 hicAB
KAF0134123.1	Candidatus Saganbacteria bacterium	Saga_85_KAF0134123.1_Class_1	MHKIPRDTSGKDLAKLLKKKYGYCFERESGSHMRLASKYKGLEHKITIPGHDGIKIGTLNNILKDISIYLGISKDELVKELFENK	6	hicAB	1	Saga_72_KAF0134122.1_Class_1	MVKNEMIFMVEDDPEGGYTAKALGYSIFTEANTLEILKTNIRSAMECHFEKKEDIPAVVVLHIVREETMAYA	Phyre says HicB; Blast consistent with Class 2 hicAB
GBR77611.1	Candidatus Termititenax dinenymphae	Marg_84_GBR77611.1_Class_1	MSKYEKLVQKILSGKQDNSFSFSDITKLLLAFGFSERIKGSHHIYYRTDIVEIINIQPRGAQAKPYQVKQIRDIMVKYKLEVQK	-4	hicAB	1	Marg_69_GBR77610.1_Class_1	MNKYEIIVYWSAVDNAYIAEVPELAGCMADGQTYNEAIQNADTAIFEWIETATFLNREIPPPKGKLLYA	Annotated as HicB; Blast consistent with Class 2 hicAB
MYL11393.1	Cenarchaeum sp. SB0669_bin_11	Thaum_80_MYL11393.1_Class_1	MRRDEALRQKILSGRSDANIGFEELRAWLLRLGFAERVRGSHHLFRREGVRELINLQRDGRQAKPYQVRQVRQAILRNKL	10	hicAB	1	Thaum_70_MYL11392.1_Class_1	MYKYEVIIYWSDQDGAFVAEVPELPGCCAHGDTKQAALNSVESAVELWIATAREFGDPVPEPKGERLMLA	Annotated as HicB; Blast consistent with Class 2 hicAB
SNQ59236.1	Methanoperedens nitroreducens	Eury_85_SNQ59236.1_Class_1	MNKNAVYEELKKNPKNIHFNRLCSAAELFGFRFRGGKGSHRIYAREGIREALNFQNVGGWAKPYQVRQLLKIIDKYNLLKEEDDA	-8	hicAB	1	Eury_88_SNQ59237.1_Class_1	MHKYAIEIFYSEEDEGYIAVVPELPGCSAFGETEEEALREIKVAIDLWLETAEKDGREIPKPAGKELLRTVVEGVVALGEVHSEGAGA	Annotated as hicAB; Blast consistent with Class 2 hicAB
ODS42131.1	Candidatus Altiarchaeales archaeon	Alti_87_ODS42131.1_Class_1	MSDARRKIYERLKGNPKNVRFETLCKAAVAFGFEFKGGKGSHRIFIRRGVRELLNFQSVKGKAKPYQVRQFLNVVEKYKLLEDNQNA	-8	hicAB	1	Alti_91_ODS42132.1_Class_1	MHKYAIEIFYSEEDEGYIAVVPELPGCSAFGRNEEEALQEVMVAMGLWLETAEKEGLKIPQPSMSGKGFLEQMAHGKSPSGFTPTRQAAAC	Annotated as hicAB; Blast consistent with Class 2 hicAB
PKP55680.1	Candidatus Altiarchaeales archaeon	Alti_84_PKP55680.1_Class_1	MSENKKNVCEELKRNLKNVRFETLCKAANIFGFEFKGGKGSHRIFVKSGVREMLNFQNVDGKAKPYQVKQFLKVVEKYKLLENE	-7	hicAB	1	Alti_88_PKP55678.1_Class_1	MNKIHKYAIEIFYSEEDEGYIAILPELPGCSAFGENAGDALKEAMVAMDLWLETAEKERIEIPQPLMSGKSFLNEIMNMTKIRQNVTA	Annotated as hicAB; Blast consistent with Class 2 hicAB
NYF78921.1	Granulicella arctica	Acid_61_NYF78921.1_Class_1	MKYRELIKLVEQDGWYWKRTSGSHHIYKHPTKQGTVVIAYHGAKDIPEGTLKSILKQAGLE	4	hicAB	1	Acid_72_NYF78922.1_Class_1	MRDYLVIFEKGKDGGWGAYAPDLPGLGVAAETREEVVTLIRDGVRIYIEELRQDGLPIPEPVTTAERISVAA	Annotated as hicAB; WP_179488742.1 replaced by NYF78921.1; Blast consistent with Class 2 hicAB
WP_251533050.1	Priestia aryabhattai	Firmi_64_WP_251533050.1_Class_1	MNYREVAKKLKAQGCYQSRDAKGSHTYWYSPITDKQFPVPLHKGKDIKTSLVRAIQKQAGVRLL	76	hicAB	1	Firmi_94_WP_251533049.1_Class_1	MAMRKYYAIIQKETTEGEHGYIVTFPDLENVFTQGDDLKEAIEMAEDVLGTMLAIMEDDGDNIPAPSPAKAIQVPEGANLVLIDVETDNFREAV	Annotated as hicAB; Blast consistent with Class 2 hicAB; Phyre finds no DBD
ABD09006.1	Rhodopseudomonas palustris HaA2	Alpha_64_ABD09006.1_Class_1	MKVRDAILLIEADGWVHIATRGSHRQYKHPRKTGRVTIAGKPSDDLAPGTFASILKQAGLKERR	-1	hicAB	1	Alpha_68_ABD09007.1_Class_1	MRYAIVIEKTEGNYSAYVPDLPGCVATGDSVAAVEAEIREAIRFHIDGLKEDGLPVPAPTSLAEYIET	Annotated as hicAB; BLASTP indicates HicB is not shortened due to premature translation taremination
MAT57084.1	Ignavibacteriota bacterium	Igna_82_MAT57084.1_Class_1	MTIPKDISGNDLIISLKKIGYEITRQKGSHIRLSRNLDNTTHHITIPNHNPIKIGTLNNILKDIAETHKKSKKEIISLLFNK	-4	hicAB	1	Igna_67_MAT57085.1_Class_1	MNEIIFIIQDSIEDGFEAKAVGFSIYTEADTMDELKSKIIEAVDCHFDENKPKLIRLHYIKEEIIAA	MAT57085.1 annotated as 2-oxoisovalerate dehydrogenase; no info from phyre; BlastP says HicB and consistent with Class 2
OKH41379.1	Nostoc calcicola	Cyano_85_OKH41379.1_Class_1	MSKKRKLLEKVLSGSRNIQFHELVALVEAFGFSLSRINGSHHIFTHPNINELVNLQNRNGKAIPYQVRQVLTLVEEYALTLEDEQ	-4	hicAB	1	Cyano_73_OKH41380.1_Class_1	MKNYHINIFYSEEDNGYIADIPDLKYCSAFGLTEEEALREVLQAKVAWLDAAKIEGKPIPEPRYRPAIYQIVL	Annotated as hicAB; Blast consistent with Class 2 hicAB => sent to Phyre for DBD
RLC28763.1	Candidatus Woesebacteria bacterium	Woese_84_RLC28763.1_Class_1	MDKRKLLRKLLSGSKNIRFSEATAVAEAFGFKLDRVSGSHHIFIHPDIPELVNLHNVKGKAKPYQIKQLMKITEKYNLQMEEDE	-4	hicAB	1	Woese_72_RLC28762.1_Class_1	MKHYHINIFYSDEDEGYIADIPDLSYCSAFAETPEEALSEVLKAKDAWLESARANGKPMPEPNYRPVIYQVA	Annotated as hicAB; Blast consistent with Class 2 hicAB => sent to Phyre for DBD
TPG48278.1	Sphingomonas glacialis	Alpha_82_TPG48278.1_Class_1	MANADKLLERMRANPRDWRVEDVAAVCNGFGIACTPPRKGSHYKVKHVERPEILTIPAHRPIKPIYIRELVRFVDAVQGLRR	-4	hicAB	1	Alpha_71_TPG48279.1_Class_1	MNPFDYEVDILPLSAADGGGYTAVAPELPGCRSDGETPQEALDNIYDAIGCWIEAAQEMGRPVPHPRRAAA	Annotated as hicAB; Blast consistent with Class 2 hicAB => sent to Phyre for DBD
QDU18149.1	Urbifossiella limnaea	Plancto_79_QDU18149.1_Class_1	MGLSAWQGVGRKAGHRLTRWLERAGVVNRGGRGSHRNFEHPVGPRVTLSGQEGDDAKPYQEREVDAAITESEGGEGEES	-4	hicAB	1	Plancto_76_QDU18150.1_Class_1	MTDVARYVKIVEWSDADGVFVGQCPGVIGPCCHGPDEAEVYRELCQIVEDWLALIRRDGRPLPPPTAGRNVAALLA	HicA annotated as YcfA; Blast consistent with Class 2 hicAB
UJB73421.1	Acaryochloris sp. 'Moss Beach'	Cyano_69_UJB73421.1_Class_1	MPKKIRDIKAMLLKAGFSAQAGKGSHSKWKHPALDTYIVIARKDGDDAPRYLEKEVDAALKILKEKPDG	-4	hicAB (plasmid)	1	Cyano_73_UJB73422.1_Class_1	MDNRKFQMLIQWSDEDACYVVSLPDFPEINQPCTDGATYSEAAQQGQEMIDSLCLWYEQEGKELPQPKTLQLA	Annotated as hicAB; Blast consistent with Class 2 hicAB => sent to Phyre for DBD
KAI9129501	Acaryochloris sp. CCMEE 5410	Cyano_71_KAI9129501.1_Class_1	MPKKIREIKAMLKEAGFISRPGKGSHSNWKHPQLPQVITVARKDGADAPLYLERKVQKALQQLEALSNDSD	-14	hicAB (plasmid)	1	Cyano_73_KAI9129502.1_Class_1	MTQTKYRMVIEWSEEDQCYVVSLPEFDRVMQPVTDGQTYEEAAKHGQEAIESLMEFYEAEGWTLPAPQMMQMV	Annotated as hicAB; Blast consistent with Class 2 hicAB => sent to Phyre for DBD
ADN18523.1	Gloeothece verrucosa PCC 7822	Cyano_82_ADN18523.1_Class_1	MPKKIRELKAMVAKVGYILQPGRGKGSHTFWKHPLLPEEPLTIPGQDGDDAPLYLEKNIQKVLKKLELIKKLKQEDSEDGET	-4	hicAB (plasmid)	1	Cyano_76_ADN18524.1_Class_1	MSYHYSMVIQWSQEDQLFLVHLPEFPWQEFHTHGRTYEEAAKNGQEVIEAFVEMLTAENKPLPEPRMLPTKPLKVA	Annotated as hicAB; Blast consistent with Class 2 hicAB => sent to Phyre for DBD
YP_004957304.1	Planktothrix phage PaV-LD	Caudo_75_YP_004957304.1_Class_1	MPRKIRELKAQFLREGFIYLPKRGKGSHERWRHPLLRKTLTIPGKDGDDVPLYLEKQLEKLLTELEYLNEEDKSS	-4	hicAB (phage)	1	Caudo_72_YP_004957303.1_Class_1	MNQYSMIIQWSDEDQLFLVTIPEFADRVVMPCTHGKTREEAIYNGEEVIEMYLEAWQAEGEIIPQAMTLQTA	HicA but not HicB annotated; Phyre and BLASTP say HicB; BLASP says not premature termination in HicB
AEP14317.1	Sulfobacillus thermotolerans	Firmi_67_AEP14317.1_Class_1	MTAREVLRKLKKLGFVIDHVSGSHYILIGPQHQRTVVPFHGSRDLRQGTLLAIIKQAQVSEEVFRQL	18	hicAB (plasmid)	1	Firmi_76_AEP14318.1_Class_1	MQKIAVILEPAEEGGFIARVPALPGCVTEGDTRSEALAMARDAVIGYLASMKKHGETWPPVLPDPVAFVEIDDAAL	Annotated as hicAB; B => Blast support HicB is functional and not shortened due to a premature stop-codon
WP_079544884.1	Bradyrhizobium lablabi	Alpha_64_WP_079544884.1_Class_1	MLRDSRDIIRRLEEDGFRLVSVRGSHHKFRHPVSNKMTIVTHPKRDLPLGTVRAIYRQVGWDKD	9	hicAB	1	Alfa_97_WP_079538145.1_Class_1	MPHYIALIHKDTDSCYGVSFPDIPGVITGGDTIDEAMQQAAEVLQFAAEDWTNPDGSTGFKPPSTIDELRKDPEFLEDAKDAVVALVEFPAPAHAAE	Annotated as hicAB; Phyre and PraBi_Gerland do not find HTH or RHH; BLASTP does not indicate premature translational stop-codon in hicB and AF2 does not indicate DBD in C-term

## Sheet: Class 2 hicBA
HicA_ID	Organism	HicA_Label_in_Tree (Org_L_ID)	HicA_sequence	Gene_distance_(minus_refers_to_overlap)	GO	Class hicAB GOs	HicB_Label_in_Tree	HicB_sequence	Comments incl. annotation
MBA3713566.1	Pyrinomonadaceae bacterium	Acid_73_MBA3713566.1_Class_2	MASVPVLSGQEVVRVFESFGWGVARQRGSHIVMTKENEIVTLSIPNHKEVARGTLRSLIRSANLTVDEFVAAI	-1	hicBA	2	Acid_68_MBA3713567.1_Class_2	MKFNVTIDRDEDGMWIVECPSIPGCVSQGTTKEEALTNVKEAIGLCLEVRAEKGLPLTIETRQVEVAA	Annotated as hicBA
QNI32027.1	Alloacidobacterium dinghuense	Acid_73_QNI32027.1_Class_2	MGKLGNVSGKEAVKAFQRAGWQLMGQVGSHSVLTKPGMRVNLSVPQHKELSTGTLRALIRVAGMTVDEFLELL	125	hicBA	2	Acid_69_QNI32028.1_Class_2	MMFHVTLEKAEDGWIVVQCPALPGCVSQGRDEKEALENIREAITAWMWAEDQKALKSISEDETSVLVAV	Annotated as hicBA; WP_186742984.1 replaced by QNI32027.1
RAY13728.1	Actinomadura craniellae	Acto_74_RAY13728.1_Class_2	MPPLPVVSGAEVIKALEKAGFALTRVKGSHHMMRSPEGRFTVVPVHQGKDLPPGTLRRIIRDAGLSVAEFIALL	-1	hicBA	2	Acto_68_RAY13729.1_Class_2	MKQMVQIPYELEQEEDGTWGAHASFPSGGAHGVGDTPEEAVADLYEAVSLVIEEFGVPPVLTIVQDVA	Annotated as hicBA; WP_111869267.1 replaced by RAY13728.1
WP_239395732.1	Frankia sp. CiP3	Acto_74_WP_239395732.1_Class_2	MPPLPVLPGGEVVKVLEKLGFEVIRVKGSHQMLRNADGRFTVVPVHPGRDIPVGTLRRIIRDTGLSIEEFVTTL	-1	hicBA	2	Acto_68_WP_239309907.1_Class_2	MKRLVQIPYELLQGEDGVWTAHASFPSGGAHGLGNTAEDAVADLYEAVSLVIEELGVPPVLTIVQDVA	Annotated as hicBA
RJO76508.1	Nocardia panacis	Acto_74_RJO76508.1_Class_2	MPPVPSVPATKVIRALQKVGWSLVRVSGSHHIVGHSDGRVVSVPVHGSKDMAKGTLRGILTTIGMTVDEFVKLL	32	hicBA	2	Acto_69_RJO76509.1_Class_2	MSRVVHVPYSLERDEDGVWCAAATLRPGVAAFGEGDSQEAALADLRAGLIALLDVVGPPPEITVTLEVA	No info from Phyre; BlastP says HicB; hicBA operon located within ribosomal protein genes
MYQ45986.1	Streptomyces sp. SID4985	Acto_74_MYQ45986.1_Class_2	MSPAVPNGVSGTEIVKALERAGFGHVSTRGSHAKYRKDDRTVIVPLHRSLAPGTLRSILRQADWTVDDLTEHLK	-4	hicBA	2	Acto_70_MYQ45985.1_Class_2	MTHALHLTAAVTHEDEWYVARCLQVEVTSQGESIEEALSNLREALELYFEDAPVPAVTDVITAPVEVRVA	Annotated as hicBA
CUU53655.1	Frankia irregularis	Acto_72_CUU53655.1_Class_2	MPPVPSVRGIRVVQALERQGFKVARVNGSHHIMRHPDGRGTTVPMHGTRDLAKGTLRGILHDVGLTIDELAP	-1	hicBA	2	Acto_72_CUU53654.1_Class_2	MAAPRTTTVTVPITVECDEDGVWCAHAQLRPGVGAHGEGATEQDALDDLREALVGLIEEFGVPRELSVTVAA	Annotated as hicBA; no DBD
WP_239676999.1	Natronosporangium hydrolyticum	Acto_73_WP_239676999.1_Class_2	MSRLPILSGQQVVKALERAGFVQTRTRGSHVVLRHADTGRGTTVPLHKVVKRGTLAAILRQTGIDAAEFEDLL	-4	hicBA	2	Acto_76_WP_239677000.1_Class_2	MAQKHVLTAVLTPDLDGGYVAQVAELPGAISQGETVEEALVNVREAAELYLEDATAEELAALDAHPVTAAVQVSVG	Annotated as hicBA
OIN87798.1	Candidatus Aenigmarchaeota archaeon	Aenig_61_OIN87798.1_Class_2	MKILKNNGFGITREGGRHTVIERQDKNGIWLTTFVPRHNEISIGVVQEIIRQTGKDREEFY	4	hicBA	2	Aenig_100_OIN87797.1_Class_2	MKLKVSVEKEGNRIQLPVVIDKEDKWLVARVPMLGLATQGKTLKEVKENIVDLLNLYFENPHTPKPELQSLSNIDVILTTVTLVIPEGAINDQARAVATT	Annotated as hicBA
QQG40132.1	Candidatus Aenigmarchaeota archaeon	Aenig_72_QQG40132.1_Class_2	MKLPVVSGRETVKALAKVGFSLRHRKGSHMILRRDNPFTQLTVPDHKELDRGTLRAIIRQAGLTVEQFTDLL	-4	hicBA	2	Aenig_68_QQG40131.1_Class_2	MRQVIIYKGEDNYWVAECPSLPGCISQGKTREEAVANIKEAIEGYIETLKQDKLPVPKEHYDTMMVAV	Annotated as hicBA
RLJ03906.1	Candidatus Aenigmarchaeota archaeon	Aenig_59_RLJ03906.1_Class_2	MKRKELIRKLVSEGCFLYRRGSNHDIYMNPKNGKKAPIPRHVEIKNTLCILIKNQLGLK	-4	hicBA	2	Aenig_68_RLJ03907.1_Class_2	MQQFTLEYWRDDNWYVGRLVEIPGIFSQGETLEGLKKNIQDAYKMMIEESSSNFVPPKAEKIPVEMNP	Annotated as hicBA
MCQ8780884.1	Aurantimonas sp. CSK15Z-1	Alpha_65_MCQ8780884.1_Class_2	MRALEKAGFVVDRIKGSHHILLHPGRAKSAVSVPVHGNRELPRGTLSGIMEQAGLSIDEFIQLLR	45	hicBA	2	Alpha_76_MCQ8780885.1_Class_2	MSREFRFLITLQPEPEGGFTVRVPALPEVVTCGDTYDEALANAREAIEGVLELYKEQGWTIPSDQETRVDHLTVAA	Annotated as hicBA; WP_256801527.1 replaced by MCQ8780884.1
PTQ60410.1	Sphingomonas aurantiaca	Alpha_65_PTQ60410.1_Class_2	MVRGYAAQVRAILTANGCTFVRRGKGDHEIWRSPLALRPIVVDGTILSRHTANAILKQAGIPTKL	6	hicBA	2	Alpha_82_PTQ60409.1_Class_2	MAHWTIRADYDPEASVWYSVDGDIPGLAADATTLEALAAKAGAMLPDLLDIHADDIADPARLAGPHRIRIIAHHERDFEIAA	Annotated as hicBA
KAF2990547.1	Methylocystis sp. MJC1	Alpha_75_KAF2990547.1_Class_2	MTPRLPSLDAKEVARALERAGFVFQRQKGSHATYRHPETKRTTVVPMHSGDIKRPLLRLIIEQTGMTEEEFRSLL	5	hicBA	2	Alpha_84_KAF2990546.1_Class_2	MLKTLSYPLSIEPCKDEGGYLAVFPTLPGCQTWGETYESAVRNAEEALAVYIETLAANGDPIPETGQIDRAVTLGVMVRADIAA	Annotated as hicBA; WP_165052543.1 replaced by KAF2990547.1
AZN71430.1	Georhizobium profundi	Alpha_79_AZN71430.1_Class_2	MMADRIPALSGRDVVRALERAGFVVIRVSGSHHILRHEGPPVRIVTVPVHGSTSLKRGTLAAIIRQCGMSPESFTALIR	0	hicBA	2	Alpha_84_AZN73708.1_Class_2	MRAEEISVTEQGRSFTINLNPQPEGGFTVLVPALPEVVTEGETREEALANAREAIEAMLAVYREEGWPIPADVPTEVEHLTVAA	Annotated as hicBA
HDH40964.1	Candidatus Altiarchaeales archaeon	Alti_77_HDH40964.1_Class_2	MSKLVPVSGRDLCRLLEKLGFQRVHQKGSHVRYIHPDGRRTVVPVHGNEKLSKGLLREILRQIKLSIEKYEELRRYL	-4	hicBA	2	Alti_74_HDH40965.1_Class_2	MEKKILNFTVLIEQDEDGIYVAKVPSIPGCYTQGKTITQVLDRIKEAIDVCLEAEKIEIHPMKFVGVQRVEVMA	Annotated as hicBA
ODS40657.1	Candidatus Altiarchaeales archaeon	Alti_78_ODS40657.1_Class_2	MSKTKKLSSMSYRKVTKKLKKAGFVLRRQCKGSHEIWKYPTTRRTTSVPRHAGKDIPTGTLKAIIKQTGLDVEEFLEL	1	hicBA	2	Alti_84_ODS40658.1_Class_2	MTEYIIKIKIERMEEEGEVYYLATSEDIRGLVVQAETIPRVIEYAEDAIKNLIELAIEDGDPMPIKTKPKIGKLSSNIALPVTV	Phyre says HicB
ODS42731.1	Candidatus Altiarchaeales archaeon	Alti_75_ODS42731.1_Class_2	MKLPVISSSKVIKVLERNGFTVLRQKGSHIILYKRTGNKTFLVVVPQRKEIKKGTLMSIIKQSGYTKQEFLKLFK	5	hicBA	2	Alti_89_ODS42730.1_Class_2	MELQLTAVLRKEDVGGYSSVCPELEVASQGETVDEAIENLKEATELYLEGAKELGVLNEKLSEAGIEIKEGCVRKSPVLTTPIHAVMPA	Annotated as hicBA
EDP75370.1	Hydrogenivirga sp. 128-5-R1-1	Aqui_78_EDP75370.1_Class_2	MKLPKIPVLKPDEVVRALKNLGFKEARQKGSHKVFKHDDGRVTVVPIHKGRDISPVLLRKILKDIGIPVDEFLEALKK	-4	hicBA	2	Aqui_68_EDP75369.1_Class_2	MERRFTMVVERCPETGLYVGYIPGIPGAHTQGETIEELERNMREVLELLLEEGVQVESEFVGTHTVEV	Annotated as HicB
RLD97646.1	Aquificota bacterium	Aqui_73_RLD97646.1_Class_2	MSGLPRISGRECVKALAKTGFYLRRQHGSHMILRRDDPFAQVVVPDHKELDRGTLRAIIRQAGLGVDEFVKLL	-4	hicBA	2	Aqui_68_RLD97647.1_Class_2	MRQVVIYPGEDGYWVAECPSLPGCISQGKTRQEAIANIKEAIEGYIISLEEDGLPVPEDRFEALIVAV	Annotated as hicBA
RUM41542.1	Desulfurobacterium sp.	Aqui_75_RUM41542.1_Class_2	MGKCPPLKPDEIIKILKKLGFAEIRQKGSHKHFKHEDGRFTTVPYHKGRDVSPLLVRKIASDIGISIEEFLSLRK	2	hicBA	2	Aqui_69_RUM41543.1_Class_2	MKTFSAVIERCPETGLYVGYIPGIPGAHSQGETIEELVENLKEVLELLEEAGDLKFESEFVGIQNIMVG	Annotated as HicB
OLS14697.1	Candidatus Lokiarchaeota archaeon	Asgard_81_OLS14697.1_Class_2	MPKLPRISGQKCIKVLNKVGFYVVRQRGSHILLHRDVPFSEIIIPNHEELDRGTLHSILRRVGLSITEFIALLKGRKRKSS	20	hicBA	2	Asgard_68_OLS14698.1_Class_2	MWKVILYPGQDGYWVAECPSLPPCISQAKTKEEAIINIKEAIQLYLDVLQEEGRPIPEDRMETVAVDI	HicA annotated; HicB not annotated
ADR23770.1	Marivirga tractuosa DSM 4126 (plasmid)	Bacto_71_ADR23770.1_Class_2	MKAKDLIKELQKNGFELARSKGSHHIFKHSDGRRTTVPLHGGDMPTGTYKAIIKQSGIPDPEKQKGKKKGK	34	hicBA (plasmid)	2	Bacto_72_ADR23771.1_Class_2	MQTFRIVLHPEIEGGYTVTVPSLSGCITWGKDVQEARAMAKEAIELYLEDLQASGEPIPDDSQSLELSLTVA	Annotated as hicBA; WP_013447322.1 replaced y ADR23770.1
HAC15229.1	Bacteroidota bacterium	Bacto_68_HAC15229.1_Class_2	MNLSPKHLINFLEKNGFIFKRSKGSHQLFYNPVTNITVIVPVHGGKDMKKGTFLAIIKQAGLDKNDLD	-4	hicBA	2	Bacto_74_HAC15228.1_Class_2	MYSYKIYLHKEVEGGFTVSVPALPGCITYGEDVDEALIMAKEAIELYIEELKERGEVIPDDRDTLEYSLNLDIA	Annotated as hicBA
KYH39204.1	Candidatus Bathyarchaeota archaeon B25	Bat_70_KYH39204.1_Class_2	MRLKPIRGGELIKILCRNFGFKVVRRKGSHVTLERDGVFVTVPVKEIGVGLLSRILRDCGIPREDYLKCL	77	hicBA	2	Bat_65_KYH39204.1_Class_2	MEEVSIEIIREKDGSYAIACSSLKVYSVGKTLEEAKKNFKEALELHLSLLKEKAIKLVENQIKVG	Annotated as hicBA
MBE3116952.1	Candidatus Bathyarchaeota archaeon	Bat_79_MBE3116952.1_Class_2	MDYDRVIKALVNIGYAVNNQKGSHIVMRFVDKQKYVSLFGCRKNETMVIVPAHKPLGKGILRTIIREIDLSVEEFNKLL	9	hicBA	2	Bat_67_MBE3116953.1_Class_2	MLKYRVIIEKDEDGVLVAKVPDLPGCATEGKTRQELMKNVKEAIQAYLEALKEHGDPVPIETVQISV	Annotated as hicBA
RLI44746.1	Candidatus Bathyarchaeota archaeon	Bat_72_RLI44746.1_Class_2	MPKTPRLTPQEAEKLLLNAGFEKIRSKGSHRIYMKEKRRIIIPFHSGKIVHPKIVKQVLDCVDRERNESKQN	-8	hicBA	2	Bat_74_RLI44745.1_Class_2	MSYKVSIVIEKDEYGYYAYCPELEGCHTQGDSIEEVMTNIKEAIELYLETLSKDEIKDYLSKEILTTTLEVPVA	Annotated as hicBA
OIN89420.1	Candidatus Berkelbacteria bacterium	Berkel_80_OIN89420.1_Class_2	MGRLANISGRKAIKAFSKVGYRLDHQEGSHIILYCDKVGYPILSIPDHKELAPGLLRAQIKRAGLSVEEFLKLLKGGNEV	-1	hicBA	2	Berkel_74_OIN89419.1_Class_2	MKNNLRFKVYLEYDPEYNGFIADVPSLPGCMSQGKTEEEVLRNIKEAIKGYLKVVKKQKKIVPSEIVHYVTVGV	Annotated as HicB
PJB51152.1	Candidatus Berkelbacteria bacterium	Berkel_71_PJB51152.1_Class_2	MVAHLPNTKSKEIIKILEKNGFALIRQKGSHRFYRKGAIGLTVPYHKKDLKPGTLRAILKQAGLSVDNLIK	1	hicBA	2	Berkel_80_PJB51151.1_Class_2	MEKQYHQIYQYIAVFESDKKMGGYSVTIPALPGCISEGDTFEEALKNIQEAAELYLEDCKNNSNMPFENDAIVAPIKVRV	Annotated as HicB
RLD16301.1	Caldisericota bacterium	Cald_71_RLD16301.1_Class_2	MKLKLCSGKEAVKKLQKVGWKIVRQKGSHVMMVKDDYPYTLSIPQHKELGIGILRKIIKQADLTVDEFNKL	1	hicBA	2	CalD_66_RLD16300.1_Class_2	MKFKVVIEKDETGYYVAEVPALPGCFSQGKTIEEVKKNIREAIIGWLEVMNEKIKKGKKRILEVTV	HicB annotated
PIX29511.1	Caldiserica bacterium CG_4_8_14_3_um_filter_35_18	Cald_79_PIX29511.1_Class_2	MAKFPADAKKQKVIKALEILGFQVVREKEHISMIRFNSDGSKTPLTMPNHPKIKTSTLRTICTQAGIEREDFLNAYRKA	-1	hicBA	2	CalD_74_PIX29512.1_Class_2	MREIKIIIEKHSDGYIAYPLGLKGVIVGEGDTYEEALSDVKSAIRFHIETFGKDIFESDPPVIEAFVGEFELKV	HicB annotated
YP_009953487.1	Mycobacterium phage MarkPhew	Caudo_71_YP_009953487.1_Class_2	MPKRTEVIAKIRKAAKAQGLTFVSVREGGNHEVFDLDGIMVPIGRHASLDGYVALKIYKQCEPKLGKGWWR	-21	hicBA (phage)	2	Caudo_75_YP_009953486.1_Class_2	MAIWRPCGRYADTMTKYSVIVSRGERYWLLHVPKIDQWTQARTDDEIVPMARDLIATYLDVPLAEVEVEVFMPGK	Annotated as hicBA
OGO22450.1	Chloroflexi bacterium RBG_16_50_9	Chlor_70_OGO22450.1_Class_2	MPSLPGINHQRAVKAFGKSGFWITRQGKHITMTDGKRIITIPRGNPINAYTMAGIVNDAGLSIEEFKELL	5	hicBA	2	Chlor_64_OGO22449.1_Class_2	MKYKVNIKETKEGYAVWVPGLPGCWSQGTTEQEAMENIKDAIQAYLETVEELSKDKESRYVEVG	HicB annotated
PIU56918.1	Chloroflexi bacterium CG07_land_8_20_14_0_80_45_17	Chlor_70_PIU56918.1_Class_2	MPKLPGVSHQRAIKAFGRAGFWIARQGKHITMTNGECVITIPRANPINAFTMAGIVKDAGLSIEEFKNLL	6	hicBA	2	Chlor_64_PIU56919.1_Class_2	MRYKVNVKKTDEGYAVWCPGLPGCWSQGETEGEALENIKDAIQAYLETVEELSKDKESRYVEVG	HicB annotated
ABQ90178.1	Roseiflexus sp. RS-1	Chlor_70_ABQ90178.1_Class_2	MSKWTATKAKYVLAALLQIGWNIKRQSGSHRILSRSNWPDYVFAFHDNEEIGPRMLARIAKHTGLRPEDL	-4	hicBA	2	Chlor_68_ABQ90177.1_Class_2	MHVTIEVEQEEDGRWIAEAPDLPGVLAYGQTREEAIARVKVLALRVLADRLEHGEPVPEMSDVFSVMA	Annotated as hicBA
OGO49021.1	Chloroflexi bacterium	Chlor_75_OGO49021.1_Class_2	MTKRLPSVRPQEAVRALERAGWEVARQKGSHVSLKKEGVAFLVTVPMHRREVPRGTLRAIIEDAGLTIDEFLTLL	-4	hicBA	2	Chlor_79_OGO49022.1_Class_2	MGSVVAKRELVQRFEVVFEPDEDGGFHVYVPVLKGCHSWGATRAEARNQIREAIELWLETAREQGIPIPDRETVEVSSA	Annotated as hicBA
NLB76574.1	Thermoproteota archaeon	Cren_85_NLB76574.1_Class_2	MSKLTPVDYDKVIKALISIGYSINNQRGSHIVLRLADQQRYLSLFGCRKNEVMVVVPTHKLIGKGMVHTIIGEIDLSVDKFYSLL	-8	hicBA	2	Cren_67_NLB76575.1_Class_2	MLKYHVIIEQDEDGVLVARVPDLPGCATEGKNRQELLKNVREAIQAYLEALKGHGDPVPIETVQVVV	Annotated as hicBA
RLG86227.1	Thermoprotei archaeon	Cren_78_RLG86227.1_Class_2	MPRITPIDPYRLIKILSKVGFKPIRQKGSHIILMNEHRTRVVVPVHPGKKLKPSLIRVIMKEVGLFKEKYFELLEKDC	-8	hicBA	2	Cren_68_RLG86226.1_Class_2	MIIEDESEGYIALVPSLPGCHTQGDTIDEVLRNISEAIELYLETLSDEEKEELLQQRVVGIQRVRAFA	Annotated as hicBA
NLE05799.1	Thermoproteota archaeon	Cren_77_NLE05799.1_Class_2	MPKIPPIDSEKLIKILQRQGFKIIRQKGSHIILINDDKTRTVIPMHPGKDLKPGLTRAILREAGISNEKFLKLLKEK	-8	hicBA	2	Cren_74_NLE05798.1_Class_2	MHDFDVVLLEDKTGGYVAIVPALPGCHTQGDTLDEIMENAKEAIDLYLETLTEAEKKDLLKETVVSIQKVKVIA	Annotated as hicBA
NEO08408.1	Moorena sp. SIO3I8	Cyano_74_NEO08408.1_Class_2	MSQFPNVTGREIIAALEKAGFTVARVRGSNHILIHDDGRRTVIPVHSGETIGRGLLSQILRDTQLSREEFRELL	46	hicBA	2	Cyano_63_NEO08407.1_Class_2	MSREFNVIIERDADGYFVASVPTLKGCHTQAKSLDELMERIREAIGRRPRGARSPFVWNLNKI	Annotated as HicB
AFZ61015.1	Anabaena cylindrica PCC 7122	Cyano_74_AFZ61015.1_Class_2	MTRNRRMNVDEVERILERYGFELISQKGSHRKWRNLDRQLQVIVPYHKGRNLPMGTLRNIMTGADIPESEWKTE	-4	hicBA (plasmid)	2	Cyano_67_AFZ61016.1_Class_2	MKWRVVLEADAETGDWSVWCPELPGCVSAGETEEEALENIREAIALYLEPDPIELKSGTIVREVLVG	Annotated as hicBA
BAZ48209.1	Nostoc sp. NIES-4103	Cyano_75_BAZ48209.1_Class_2	MTKVPSLSYIEIIAALERDGWIFVRQRGSHIRLQKQISDEVLKLTVPAHRPVKRTTLAKILKQAQIDLDRFLELL	-4	hicBA	2	Cyano_67_BAZ48210.1_Class_2	MNIKVVLEPSDEGGYTVFVPSLPGCISEGETIEESLENIQEAILLYLEPLEEELIIEEGAIVRELVL	Annotated as hicBA
OBQ06970.1	Anabaena sp. LE011-02	Cyano_68_OBQ06970.1_Class_2	MKSISGKKLCKIVEKKGWILKKITGSHHIYEKSDESKIISIPVHRNQDLKLGTLKSIMKVAQLVEDDL	-4	hicBA	2	Cyano_67_OBQ06971.1_Class_2	MKIKAIIHPAEEGGYWAEVPALPGCITEGDTMEELINNLQDAIQGWLEVANEIQKLDPISQVIEIAV	Annotated as HicB
ACK68388.1	Rippkaea orientalis PCC 8801 (plasmid)	Cyano_76_ACK68388.1_Class_2	MSKLPQISGKECIKTLEKAGFYIKRQKGSHIILCRDEPFAEVVVPNHKNLDKGTLRAIIRQADLDVDEFIELLKNK	-4	hicBA (plasmid)	2	Cyano_68_ACK68389.1_Class_2	MRQVIIYPGEDGYWVAQCPSLPPCISQGKTKEEAIANIQEAIELYLEVLQEEGRVIPEDRVETVTLAI	Annotated as hicBA; WP_012593024.1 replaced by ACK68388.1
CAO90113.1	Microcystis aeruginosa PCC 7806	Cyano_73_CAO90113.1_Class_2	MPLKPLSYREIKRKLEAAGFEVVSQKGSHVKFTKDTPEGKRTTIVPCYKEVTIGTIASILRQAGLRVDEFELL	-11	hicBA	2	Cyano_68_CAO90112.1_Class_2	MRQVLTARIFQEDNWFVAQCLEVDVASQGETETEALNNLQEALELHFEPPCATVIPRLQKIEVEINAA	Annotated as HicB
ACB00943.1	Synechococcus sp. PCC 7002	Cyano_79_ACB00943.1_Class_2	MKLPRDLSGKDLAKQLKVLGYEISHQTGSHIRLTTQTNGEHHITIPAHNPLKIGTLSAILRSIAEHFKISRDEVLQKIQ	-2	hicBA (plasmid)	2	Cyano_69_ACB00944.1_Class_2	MNEILFLVEPDPEGGYTAQAMQEAIFTQADDLLTLKQEIKDAVHCHFPDANQRPKIIRLHIVQEEVFAS
BAZ36623.1	Calothrix sp. NIES-4101	Cyano_79_BAZ36623.1_Class_2	MKVKEMIKLIEDDGWYLARIKGSHRQYKHTIKSGLVTVPGKLSDDLALGTLNSILKQAQLKKSKDTIENEEQTGEKEEN	-1	hicAB (plasmid)	2	Cyano_69_BAZ36622.1_Class_2	MRYAIIIEKAESNYSAYVPDLPGCIATGLTIPEVEQQIKEAIDFHLEGLREDGLTIPKPTTLCEYVEVA	Annotated as hicBA
QHV01456.1	Synechocystis sp. CACIAM 05	Cyano_75_QHV01456.1_Class_2	MAKLPTVTSTQLIVVLQKLGFKVIRQKGSHVRLKDQDNRVVTIPIHAGKTIGKGLLLKIIRDAEITKEELIRLLD	-1	hicBA	2	Cyano_69_QHV01455.1_Class_2	MNKQEFYVLIERDEDGIYIGEVPQLKACYSQGETIDELMQNIREVIELCLEEIELESTSEFIGIQKVVV	Annotated as HicB
AFY91135.1	Chroococcidiopsis thermalis PCC 7203	Cyano_74_AFY91135.1_Class_2	MSQLPSLTGREVIAALSKIGFEIARVRGSHHILLHSDGRRTVVPVHSGETIGRGLLAQILRDCQITRDEFKSLL	-4	hicBA (plasmid)	2	Cyano_70_AFY91134.1_Class_2	MKREFNVIIERDVDGYFVASVPSLTGCHTQAKSLDELMERIREAIELCLELEEEQDSLDFVGVQRVVVEV	AFY91134.1 annotated as HicB
AFZ15749.1	Crinalium epipsammum PCC 9333	Cyano_79_AFZ15749.1_Class_2	MTKFPVDAPKSKVIKVLEGFGFSIVREKEHISMIRQNPDGTTTPLTLPNHKLIKGSTLRSICTQSGISRDDFIAAYEEV	-1	hicBA (plasmid)	2	Cyano_72_AFZ15748.1_Class_2	MKNIKIIVEKHPDGYVAYPLGIQGVVVGEGDTYEEALNDVRSAILFHVETFGESVLESESSILEAFVAEANV	Annotated as hicBA
BAQ63147.1	Geminocystis sp. NIES-3708	Cyano_80_BAQ63147.1_Class_2	MKIPRDLSSTDLIKALKKLGYKVSHQTGSHIRLTTEENGEHYLTIPAHNPLKIGTLNSILRDVGNHFNLTKNELTNILFP	-4	hicBA (plasmid)	2	Cyano_72_BAQ63146.1_Class_2	MKPIKEIIFLVEEAIEGGYTAQALGESIFTEAETLEELKIEIKDAVNCHFIDEEMRPQIIRLHIVRDEVIAS	HicA annotated - not HicB
ABB56900.1	Synechococcus elongatus PCC 7942	Cyano_75_ABB56900.1_Class_2	MPKLPRVSSREVIRALERLGFVLIRQTGSHVVLKKVTAEGEIGCVVPVHRELKVGTLNSILKQAKVTIEDFIDNL	-8	hicBA	2	Cyano_74_ABB56901.1_Class_2	MQVDYMKTHSFTAIVYKEDDVYIAECPEIGTVDQGETIEQAIAGLKEATRLYLEEFPMPKTSPRFLTNIEVSYA	Annotated as HicB
MBC1195740.1	Microcystis aeruginosa BLCC-F158	Cyano_73_MBC1195740.1_Class_2	MSKLRVISGAECVKALEQIGFAVERQRGSHMILVREAPKTTVSVPDHKELDRGTLRAIIRQVGLSVDEFVDLL	-4	hicBA	2	Cyano_74_MBC1195739.1_Class_2	MVKPQAESSRKVLLYPGEDSYFVVEVPSLPGCISQGKTREEALANIEEAIALYIEVLQDRGEPVPNDTVEVILV	Annotated as HicB
OBQ14475.1	Anabaena sp. AL09	Cyano_70_OBQ14475.1_Class_2	MPAKAKTLEKVAKKLGFEKIRQKGSHARWKHPDGRATTIPIHGNAEIGSWLFQEILKQLEITEDEFNNLR	-11	hicBA	2	Cyano_75_OBQ14480.1_Class_2	MINKKLIDYTIILRPDDNGTFVAYVPAIKGCHAWGKTHEEARSELNHVFEMISAEYLEAGKSLPNDIEVTIAYAS	Annotated as HicB
BAY79640.1	Nostoc linckia NIES-25	Cyano_82_BAY79640.1_Class_2	MPKKVRELKAIVSKVGYILQPGRGKGSHTYWKHPLLPEEPLTIPGKDGDDAPLYLEKNIQRVLKKLQEMENTETEEKQEPEE	-4	hicBA (plasmid)	2	Cyano_76_BAY79639.1_Class_2	MNYHYSMVIQWSEEDRLFLVHLPEFPWQQFHTHGRTYEEAAKNGQEVIETFVEMLKDENKPLPEPRMLPTKPLLVA	Annotated as hicBA
RCJ38044.1	Nostoc punctiforme NIES-2108	Cyano_75_RCJ38044.1_Class_2	MGRLAGFSYRQIIKILKTFGFVFHRQAAGSHEIWFNPESNSYTTIPNHSGDMPEGTLRAILKQGGIEPEDFLSRS	7	hicBA	2	Cyano_76_RCJ38045.1_Class_2	MERLLNIHIEKLPEGVYLATSDELQGLVAQGRTVAETLEIARDVARKLLEAQSQDQELDYLQPIAEQFNYPLVVGQ	Annotated as HicB
BAY79146.1	Nostoc linckia NIES-25	Cyano_76_BAY79146.1_Class_2	MPKLPRVRASEVISVQERLGFVQVRQRGSHVILKRQLVQEGEGQKTIEVSCVVALHRKTIAVGTLKSILSQAGVSV	-8	hicBA (plasmid)	2	Cyano_79_BAY79147.1_Class_2	MSSLQQAKDTKTRTFTAILHWEEDVYVAECLEVGTASQGETIEEAIANLREATELYLEEFPLSETAPRRLLTTFEVTSA	Annotated as hicBA
CCI18481.1	Microcystis aeruginosa PCC 9807	Cyano_73_CCI18481.1_Class_2	MGRLSGFTYREVTRKLKKVGFEFYRRGKGDHEIWFNPHNHLKTTIPHHKEIKEGTLRNILKQCQIEVDEFLDL	2	hicBA	2	Cyano_79_CCI18482.1_Class_2	MQNQINLTIERFQENGQDYYVATSPDIQGLVAEADTIDAVIDIAKDLIPILLELETEDQPSSSVTLTTANQFHIPLLIS	Phyre says HicB
EAZ94169.1	Crocosphaera chwakensis CCY0110	Cyano_76_EAZ94169.1_Class_2	MSNFPSIKAKDFIKVIEKLGFYLDRQKGSHQIYKNSQGQRVVVPIHSGKDIKQGTLMGMIQDIGLDKESFFELLRK	-4	hicBA	2	Cyano_79_EAZ94168.1_Class_2	MDNTSKHIYNYIVLLEQEAEGGYHAFCPTLKGCHSQGDTFEEAIENIKEAIELYLESLREDNQPIPQDNLIVKPLSVLA	Annotated as hicBA; WP_008272506.1 replaced by EAZ94169.1
WP_029638304.1	Nostocales	Cyano_76_WP_029638304.1_Class_2	MSNFPSVKAKEFIKVIENLGFYLDRQKGSHAIYKDSHGQRVVVPIHAGKDLKQGTLIGMIQDIGIDKETFFELLGK	-4	hicBA	2	Cyano_79_WP_029638306.1_Class_2	MENNNKQIYNYTVILEKESDGGYHVFCPVLKGCHSQGDSFEEAIENITEAIELYIESLRADNQSIPKEDLIVKPLSILA	WP_029638304.1
AFZ38267.1	Stanieria cyanosphaera PCC 7437	Cyano_72_AFZ38267.1_Class_2	MPPFKPIKRQELIRNLKKLGFSNPIAGGNHQYMVRGELKLFIPNPHRGEISKSLLARILRQANISKDEWENL	-1	hicBA (plasmid)	2	Cyano_80_AFZ38268.1_Class_2	MLTKYIQTAMHQATYELLEDGTFYGEITGFAGVYANAETLEACRDLLQEVLEGWIVLGLRLQHQLPVIDQIDLNSQPEVA	Annotated as hicBA
BAY79609.1	Nostoc linckia NIES-25	Cyano_65_BAY79609.1_Class_2	MGASFTAELKKILTEAGCYFERQGKGDHEIWYSPISDHRFVVDGSIKSRHTANAVLKQAGLPKAF	3	hicBA (plasmid)	2	Cyano_80_BAY79610.1_Class_2	MTQMTFKVEAFWDKDAEVWVAISSDVPGLATEASSIEILTEKLRVMIPELIVLNGIIRSDYVGSITFELISHRQELIQVA	HicA annotated; HiB belongs to DUF1902 - Blast shows similarity to HicB - other - perhaps most other - DUF1902 proteins are HicBs
RMF12743.1	Candidatus Dadabacteria bacterium	Dada_74_RMF12743.1_Class_2	MTKLPVLSSKEVLRALRKIGYQIDHQTGSHIILRNENPPHRRLTVPAHKPIAKGTLRAIIRQAGLTRDEFIALL	-4	hicBA	2	Dada_70_RMF12742.1_Class_2	MKFRILLEQDEDGIFVAECPALPGCIAQGETRDEALRNIQDAIEGYLHSLREHDEPIPPPIYEETVEVAI	Annotated as hicBA
RMF17380.1	Candidatus Dadabacteria bacterium	Dada_75_RMF17380.1_Class_2	MGRLAGFRYREIIKRLKRLGFEFERHAAGSHEIWYNPTSERYTTIPNHPGDMPEGTLRAILRQAGVTPDEFLSTK	0	hicBA	2	Dada_76_RMF17379.1_Class_2	MERIINVHIEKLPEGVYLATSDEVPGLVAQGRTISETLEIARDVAKKLLEMQSERNQSASLPTAEDAFDYPLVVGE	Annotated as hicBA
BCZ93354.1	Thermus thermophilus	Deino_75_BCZ93354.1_Class_2	MAPPLSPLPYREVKRRLEAAGFVVHSQKGSHVKFVRQDPDGLRVVIVPAHREIAVGTLRSILRQARLTPEEFEAL	-17	hicBA (plasmid)	2	Deino_69_BCZ93355.1_Class_2	MTRRFTAHLWREGDLWVAQCLEVDVASQGATEEEALVNLKEALELYFEPPTPERVPEVRTVEVELGPAA	Annotated as hicBA
BDB11461.1	Thermus thermophilus Strain TMY	Deino_64_BDB11461.1_Class_2	MADYAPEVKRLLREAGCYPVRQGKGDHEIWFSPITGRKFVVDSKIKSRHTANAVLKQAGLPKKF	-1	hicBA	2	Deino_73_BDB11462.1_Class_2	MHTLRVRAFWDREAAVWVAESEDVPGLATEAETLEDLMAKLTVMVPELLEENGVAVEFPVELHLEATRPLVFS	Annotated as hicBA
BAD71736.1	Thermus thermophilus HB8	Deino_68_BAD71736.1_Class_2	MPPRPEEVARKLRRLGFVERMAKGGHRLYTHPDGRIVVVPFHSGELPKGTFKRILRDAGLTEEEFHNL	-11	hicBA	2	Deino_74_BAD71735.1_Class_2	MLKYTALLYPDPETPGVWIAEFPAVPQAHSFGQSPEEALARAKEALELVLAYLKTEGRPLPQDVQAVEVGVDAA	Annotated as hicBA
OGP63123.1	Deltaproteobacteria bacterium RBG_13_47_9	Delta_75_OGP63123.1_Class_2	MTKVPSLPYDQIIRALQRDGWLVLRQRGSHFRLQKRSPTEVLKLIIPAHRPIKRSTLSHILKQAKLTVEEFNRLL	-4	hicBA	2	Delta_67_OGP63122.1_Class_2	MKLKIILEPSEEGGYTAIVPSLPGCISEGDTKEEALKNIREAIELYLEPVEDDQPHAPNAEMIEMAV	Annotated as hicBA
OGP48005.1	Deltaproteobacteria bacterium GWF2_42_12	Delta_84_OGP48005.1_Class_2	MANLPQISGKELCKAIEKEGFVLVRQTGSHRIYQKKTEEGNITIPIPVHSNKPLKKGTLHSILKKTGITREKLVFLLALLMKLH	-8	hicBA	2	Delta_72_OGP48049.1_Class_2	MKITAELTPAEEGGYVVYCPELDITTEGETIEEAIDMLKDAASGYIEVVGIENIPHFAKNRQIKELELVVNG	Annotated as hicBA
PIV20546.1	Deltaproteobacteria bacterium	Delta_75_PIV20546.1_Class_2	MSRLPTLSYREVVKKLRGAGFVFDREARGSHEIWYNPHTKRRTTIPNHPGDLPKGTLRAIIREAGLTVDEFMDLS	-4	hicBA	2	Delta_82_PIV20547.1_Class_2	MSEYLLQIKIEKLEEGGYLATSDTIQGLVAQGRTIAETMEIAQDVARKIIESCIDHGDSLPARLEVPKAGIEALRIPVGVSV	Annotated as hicBA
EFK06819.1	Delta proteobacterium NaphS2	Delta_75_EFK06819.1_Class_2	MTKLPGMKPVQVIRKLKKGGFVFDRQAKGSHEIWYNPVTRKRVIVPNHPGKDIPQKTLRSMITQSGIPVDDFLNL	-4	hicBA	2	Delta_84_EFK06826.1_Class_2	MSEFLLSIKIESLEEGGYLATSDDLPELLAQGRTVAETLEIAQDVARKIVESYLDHGDPLPDALKTAIPAGVALEAKIPVSVAA	Annotated as hicBA
HIH16425.1	Candidatus Diapherotrites archaeon	Diaph_76_HIH16425.1_Class_2	MPRLKPVSGFECLKILCNKFGFGVARQSGDHVVLKKETPQGRIGTVIPLHRELKRRTLRRALQLAKVTEEEFAKYL	-14	hicBA	2	Diaph_74_HIH16424.1_Class_2	MRQKTRAFTAVVVKEDDLFVAECPEVGTASQGHTIAEAVKNLKLATELYLEEFPEKGKAHSVLTKFEVAAVAKT	Annotated as hicBA
OQA67642.1	Candidatus Diapherotrites archaeon	Diaph_79_OQA67642.1_Class_2	MKKFPVDAPKQKVIKALETLGFRVVREKEHISMVRENPDGSKTPLTMPNHPKIKSFTLRTICTQAGISRDEFLEAYNRA	-1	hicBA	2	Diaph_74_OQA67641.1_Class_2	MRQIKIIVEKHPDGYVAYPLGLKGIVVGQGDTYEEALSDVKSAIHFHIETFGREVLEVEPLILEAFVAETGVEI	Annotated as hicBA
PIU21977.1	Candidatus Diapherotrites archaeon	Diaph_75_PIU21977.1_Class_2	MAKLPQLSGKELIKILNKIGFVEIRQKGSHVFLAKDTIDGKITTVVPLHKEIDIGTLLEILRQTKLKREDLEKLR	-29	hicBA	2	Diaph_76_PIU21976.1_Class_2	MKLTAIIKKGEKQYVALCPEVDVVSQGYTIETALANLKEAVELHIEVMHIEESKTENPFITSFEVIPNGKTTTAVG	Annotated as hicBA
OGE80614.1	Candidatus Doudnabacteria bacterium	Doudna_70_OGE80614.1_Class_2	MPRLPALTSKKVIAQLKSRGFLLDHTTGSHFIFYHPETKKRVTVPYHTKDLPKGTLLSILKQAGINRNEL	-8	hicBA	2	Doudna_79_OGE80615.1_Class_2	MKNFHYNVIFQPVPEGGYTVIVPALPGCISYGQNLKQAKKMAIDAIQGYVASLKKHHEPIPSDNESFISSVDIVSKIYA	Annotated as HicB
OGE84245.1	Candidatus Doudnabacteria bacterium	Doudna_72_OGE84245.1_Class_2	MVRLSPISGRKLVNVLAKFGYKVVRQRGSHMRLSAPDRKSVTVPDYKAIDQSLIHKIIRDAEISIEEFIDNK	0	hicBA	2	Doudna_79_OGE84244.1_Class_2	MAINQHNKHQIPLLVEKGENGFYVVECPLFEGCYTQGKTIDEALTNIREVIKMILEEKEAKAVLSGYKPQEISLHTINV	Annotated as HicB
HAH06670.1	Elusimicrobiota bacterium	Elus_76_HAH06670.1_Class_2	MSRPRRVSGHEVVKILCNRFGFYVSGRSGSHVRLAKETPTGKIGCVVPMHPELKTGTLKGILRQAKISEEQYLAEL	-32	hicBA	2	Elus_77_HAH06669.1_Class_2	MESRTFTAVLHREEDMYVAECPEVGTVSQGVSIEEAVNNLKEATGLYLEEFPLEGPEKPLMTIFEVKDVKAKKSVRA	Annotated as hicBA
AOV09486.1	Campylobacter jejuni	Epsi_67_AOV09486.1_Class_2	MPELPRMTAKEAEKLLLQNDFSIDRQKGSHRIYKKGLYRMVIPHHSGEILHPKIIKQLFEIIEVAKD	-8	hicBA (plasmid)	2	Epsi_72_AOV09485.1_Class_2	MLLNIIIEKDQDGYFARILELEGCVSQGNTYEEALVNIKEAGELYLESLANEEKRIIENKTTSIIPMVLANA	Annotated as hicBA
AWI35155.1	Helicobacter apodemus	Epsi_67_AWI35155.1_Class_2	MPELPKITAKEAEKLLLQSGFLIDRQKGSHRIYKKVSHRIVIPHHSGEILHPKIIKQLFEIIEATKD	-8	hicBA (plasmid)	2	Epsi_72_AWI35154.1_Class_2	MLLNVIIEKDKDGYFARILELEGCVSQGNTYEEALINIKEAGELYLESLKSEEKRTIENKITSIVPMVLANA	Annotated as hicBA
QNF78662.1	Campylobacter vulpis	Epsi_67_QNF78662.1_Class_2	MPELPRMTAKEAERLLLQNGFLIDRQKGSHRIYKKDSYRMVIPHHSGEILHPKIIKQLFEIIEMSKE	-8	hicBA (plasmid)	2	Epsi_72_QNF78661.1_Class_2	MLLNVIIEKDQDGYFARILELEGCVSQGNTYEEALFNIKEAGELYLESLKSEEKRTIENKITSIVPVVLANA	Annotated as hicBA
AAD06534.1	Helicobacter pylori J99	Epsi_61_AAD06534.1_Class_2	MPRLTAKEAEKLLLQNGFVFSRQKGSHRIYVKDKIRQVLPFHSGEILHPKIVKEIMENTLK	3	hicBA	2	Epsi_72_AAD06533.1_Class_2	MLINAVIEKDENGYFAFVPFLKGCVSQGKSYEEALRNIKEAIELYLGDLEADELAFLSKKNSVIAPIEIAFA	Annotated as hicBA
EMA72639.1	Halorubrum arcis JCM 13916	Eury_82_EMA72639.1_Class_2	MGAPDFSGRDVVKALSKNRFVIVDRTGSHVKLRYEHPTNDDDIRVVSVPQHARIRTGTLRNIADQSGAEDFEKWCQWIDQQC	5	hicBA	2	Eury_103_EMA72638.1_Class_2	MVVMSTETSTNDDVRSGRTITLTQADDGWWVARDEATGVASQGETRQNALDNLDEAVALHKGETGDSIDNWEEEKEVLEELGIDPDEVQQARDEHDGLPDFMQ	Annotated as hicBA
RLG23310.1	Methanosarcinales archaeon	Eury_61_RLG23310.1_Class_2	MKRKDVIRKIEEMGCIFIRHGKKHDWYQNPRTKVSQPIPRHREINDKLAKHIIKMLKDDAS	-4	hicBA	2	Eury_63_RLG23309.1_Class_2	MRKIKFVYWQDGDWWLGYLEEYPDYMTQGETLEELKENLRDLYEDLTSGEIPCVKRVAELQVA	Annotated as hicBA
UWM57104.1	Salinirubellus salinus	Eury_81_UWM57104.1_Class_2	MVTRDFSGREIVKVLQKFGYRHDRTRGDHVVLKYTHPVTGEKRTVTVPLHDRVRIGTLQSIAEQCGANNFREWCRWIDEHR	0	hicBA (plasmid)	2	Eury_68_UWM57103.1_Class_2	MSTGREIRLVEEDDGWWSAIDRETGVASQGETREEALQNLDEAIEVTEEARADDNDAPEPDAPWFEDS	Annotated as hicBA
ADG13801.1	Methanocaldococcus infernus ME	Eury_83_ADG13801.1_Class_2	MSKLPVVGGKELIKFLKSLGYEVVRQKGSHVRLRKETEFGTHNITIPYHDEIAKGTLNAILTDISKWNNISKEELIKKLKNKH	-8	hicBA	2	Eury_70_ADG13800.1_Class_2	MKTVKFRIYYDGEYWVAEGIDVSIYTQGKSLDELMKNLKEAVELHFEDDLKSGESIKILSFSEIEVSGVV	Annotated as hicBA
EKF86379.1	Methanobacterium formicicum DSM 3637	Eury_72_EKF86379.1_Class_2	MSKKLPTVSGRQTVKALVKLGFTVRTGKGDHVVLQKDHRVFSVPLHKTLKKGTLRKILKIADVTVEDFNEML	-8	hicBA	2	Eury_70_EKF86378.1_Class_2	MKYTIILEKEEEGGYSAQCLELPGAISQGESKEEAIENIKVAIELVLETLDLETKRLSKVNEISRVELSV	Annotated as hicBA
NLX48924.1	Methanospirillum sp.	Eury_77_NLX48924.1_Class_2	MKFPRDAPRQRVVRALAALGFRVVRVGNHIAMERENADGSRTPLTLPNHEVIRASTLRAICTQVGIDRDAFLEAYEA	0	hicBA	2	Eury_70_NLX48925.1_Class_2	MRHLKIVVEEHADGFVAYPVGLRGAVVGQGDTYDEALADVVSAIRFHIETFGPDAVDAEVLDARLAEVTV	Annotated as hicBA
KYC52370.1	Candidatus Methanofastidiosum methylthiophilus	Eury_79_KYC52370.1_Class_2	MTKFPVDAPIRKVIKTFELLGFVVVREGNHISMIRDNEDGTKTPLTMPNHEKIKSSTLRIICRQVGISREEFISAYGHV	0	hicBA	2	Eury_71_KYC52369.1_Class_2	MEQIKIIVERHIDGYVAYPIGLKGAIVGEGNTYEEALANVKSAIQFHIETFGKDAFVEEDIIETFIAEVVV	Annotated as hicBA
TES83582.1	Hadesarchaea archaeon	Eury_78_TES83582.1_Class_2	MHLRLKPLSAEKVIKVLEKIGFKRVRQKGSHLFLKHLDGRITVVPIHKGEEIGRGLLRKIVRDSKLTREEFLKFIEEV	-10	hicBA	2	Eury_72_TES83530.1_Class_2	MKKRFNIVIERDEDGYYVASVPELPGCHTQAKSLDELTARMDEAIKLYLEVEKEAIDVSTEFVGVQVVEVSI	Annotated as hicBA
ADC69593.1	Methanocaldococcus sp. FS406-22	Eury_76_ADC69593.1_Class_2	MPKYRNVSGEEVVKILCNKFGFKITGRKGSHVRLSKETPNGKVGTVVPMHKSLKIGTLKGILKLAKIDFDEFAKYL	-9	hicBA	2	Eury_73_ADC69594.1_Class_2	MILTAIIYKEDDMYIAECPEVGTVSQGKTIEEALKNLKEATELYLEEFPIEDKKEMILATFEVSTKGDNIAKV	Annotated as hicBA
BAD85699.1	Thermococcus kodakarensis KOD1	Eury_79_BAD85699.1_Class_2	MSRLPRLSGEEVVKVLTSKFGFKVSRQRGSHVVLVKYENGRKIGTVVPLHKELKPGTLLGVLHLAGISKDEFVGALKDL	-29	hicBA	2	Eury_73_BAD85700.1_Class_2	MNLHAVIWEEEGVYVVKEVFTGVTTQGETIEEALENLREAVELYLEEFPELKEELGKIKFVGDFNVEIAKALG	Annotated as hicBA
BAP62484.1	Methanococcus maripaludis OS7	Eury_76_BAP62484.1_Class_2	MPKFRDVSGKDVLKILCNKFGFEVTGRKGSHVRLSKNSPEGKVGTVVPMHQPLKIGTLKGILKLAKIDFEEFEKYI	-14	hicBA	2	Eury_73_BAP62483.1_Class_2	MLFSAVIYEEDGIYVAECPEVGTVSQGDTIESAISNLKEATELYLEEFSVESKVKPILTTFEINSNCDGLAKI	Annotated as hicBA
QCS44735.1	Natrinema versiforme	Eury_84_QCS44735.1_Class_2	MARRTYSGDDVMKVLVNHGPFYVDRINGDHFILRWEPPADHDSDARTVPVPRHDEVATGTLREIGEQAGMKDFQRFLDWLDRNL	17	hicBA (plasmid)	2	Eury_73_QCS44793.1_Class_2	MTLTNEGEWWVAKDEETGVSSQGTTRIEALENLDEAVAGYKGEGREPSEEELREIGIDPENNVSGESLPDEFQ	Annotated as hicBA
QNO54085.1	Methanosarcinales archaeon	Eury_62_QNO54085.1_Class_2	MKRRKLIQHLEEQGCKFLREGRKHTVYYNPLNRKTSTVPRHTKIVDALARKICKDLEIPHPK	-1	hicBA	2	Eury_73_QNO54084.1_Class_2	MESIFTAIFEKVDDCFIGYVEELPGANTQGKTLEEVRENLHDAIELILLSNRELAERELSGKEFIREEIKVAV	Annotated as hicBA
KUL00241.1	Methanoculleus marisnigri	Eury_88_KUL00241.1_Class_2	MSRESLWGFRQLKLGPVKAEKAIKVLEESGFLFARQRGSHVILQHSDGRSIVVPVHQGEELGRGVLRAIIRQAGLTREEFMVRLLKYR	-58	hicBA	2	Eury_74_KUL00240.1_Class_2	MKVNCLIEKDEDGYYYASVPSLPGCFTQAKTYEELIVRLDEAISLYLEVNELPEPDESREFVGVQAVEIRSCEG	Annotated as hicBA; large gene overlap
NOQ34193.1	Methanosarcinales archaeon	Eury_76_NOQ34193.1_Class_2	MKGKLPRITAGKVTKVLEKVGFVLVRQSGSHRIYKNSEGNRVTVPYHSKKVLHPKVLKSILRDADLTVEQFRELVE	-4	hicBA	2	Eury_74_NOQ34192.1_Class_2	MQRYRISVVIEKDADGYFAFCPELQGCYTQGDSYEEVLENIRDAIRIHIEDRREDREDIPHTEAISLTSLEVAV	Annotated as hicBA; in operon with a RHH/CopG family protein (distance to hicA is 6 bp)
AFN04103.1	Pyrococcus furiosus COM1	Eury_75_AFN04103.1_Class_2	MKLPRDVSGEDVIKALRKLGYVPARQKGSHVVLTGPSGKIIVIPLHKRIKTGLLRAIIREVGVSVKIFIKLLEDP	-4	hicBA	2	Eury_76_AFN04102.1_Class_2	MKFKVILEPQPEGGYVAYVPALPGCMSQGETKEEALKNIKEAIELYLEVLEERRMGKTLKKFVKHSDKTQIVEVSL	Annotated as hicBA
CAD6494840.1	Candidatus Argoarchaeum ethanivorans	Eury_76_CAD6494840.1_Class_2	MGRWTPCKRRAFVKKLRRFGFSPPEPGGRHFYMRYGAYTLTIPNNPEYPVAQLKMLIGEIEHILGRKISLMEWDKS	-8	hicBA	2	Eury_77_CAD6494839.1_Class_2	MSKAVYEKLEDDTYCGKIIDCPGTIAFGNTLYDCQNELKSVLEGWLIVKIRYGDRLPVMDGFDLNVGVPTVKEAVHG
EJG06304.1	Methanofollis liminatans DSM 4140	Eury_74_EJG06304.1_Class_2	MPEVPVLSPQKVIKILETKGFVLARTRGSHHLYRHPETGRRVTVPVHAPDLPAGTLLEILRQAGIEREELEDLK	-8	hicBA	2	Eury_77_EJG06305.1_Class_2	MKPLQHRILLRKEAKGRHTVIEPTLPGCVTFGGTIEEAIAMAKEAIEVYLEDLTDRGEKIPTEEDNLEYTLTVEAYA	Annotated as hicBA; WP_004037454.1 replaced by EJG06304.1; adjacent genes look like Tas
NVO66745.1	Methanofollis tationis	Eury_74_NVO66745.1_Class_2	MPKIPVLSPQKVIKILEAKGFVRVRTRGSHHLYRHPETGRRVTVPVHAKDLPTGTLLEILRQAGIEREELEDLK	-8	hicBA	2	Eury_77_NVO66744.1_Class_2	MHQITYRILLRKEPEGGYTVTVPTLPGCVTFGGTIEEAIAMAKEAIEVYLEDLTDRGEEIPTEEDTLEYTLTVEAYA	Annotated as hicBA; WP_176788413.1 replaced by NVO66745.1
WP_130646055.1	Methanofollis fontis	Eury_74_WP_130646055.1_Class_2	MPKIPVLSPQKVIKILETKGFVLVRTRGSHHLYRHPETGRRVTVPVHAKDLPTGTLLEILRQAGIEREELKERK	-6	hicBA	2	Eury_77_WP_130646056.1_Class_2	MHRITYRILLRKEPEGGYTVTVPTLPGCVTFGGTIEEAIAMAKEAIEVYLEDLTERGEEIPTEEDTLEYTLTVEAYA	Annotated as hicBA
APX98582.1	Natronorubrum daqingense	Eury_84_APX98582.1_Class_2	MSRRTYSGEDVRKVMVNSGPFYLARINGDHFILRWDPPADHDEEARTVPVPDHDELSTGTLKEIGNQAGMKDFQEFLDWLDRNL	14	hicBA (plasmid)	2	Eury_81_APX98581.1_Class_2	MSTGVNPTITLSEEGEWWVAKDTKTGVVSQGKTRTDALDNLDEALDGYHGKGDEPTTEELREAGIEPGKNTTNEPLPDAFQ	Annotated as hicBA
MBK5190113.1	Methanosarcinales archaeon	Eury_75_MBK5190113.1_Class_2	MTRLPSITARDVIKKLKKAGFVFDRQAKGSHEIWYNPTTKRRTTVPNHPGVDIPKGTLKSIIKEAGLTVEEFLEL	-4	hicBA	2	Eury_82_MBK5190112.1_Class_2	MSECLISIKIEELEEGGYLATSDTLQGLIAQGRTIAETMEIAQDVARKLIESYTEHGDPLPFEIKPSRKVIQDVKIPINVTV	Annotated as hicBA
QXO93570.1	Methanospirillum hungatei	Eury_75_QXO93570.1_Class_2	MTRIPPYQSKEVVCKLIKAGYVLKRHGKGSHEIYYNPDIKRSVTIPNHPGQPIPIGTIHAIIHAMGLSNEEFISL	-4	hicBA	2	Eury_82_QXO93571.1_Class_2	MKTIIIPITITYLPEGFFLATSDLLPGLIAQGSSIDETIEIAEDVARHLISIELEEKGCNNTETDHESKYLLDIHVPIPVSV	Annotated as hicBA; WP_218606704.1 replaced by QXO93570.1
CAI50918.1	Natronomonas pharaonis DSM 2160	Eury_81_CAI50918.1_Class_2	MVRTSFSSRDVIKTLTKHGFVPVGGKGSHTTLRYENDETGEVRTVTVPKADPIPVGTLQQIAKQAGADDFHDFCQWVDRTS	-3	hicBA (plasmid)	2	Eury_84_CAI50919.1_Class_2	MATVSEPPAGVEFVHEDDGRVTARHVESGVASFGDTEAEALRELADALDSHFGDGERIDDPEAYLEDQGIDVEIGENGSPPWLE	HicA annotated; CAI50919.1 annotated as "RNA polymerase sigma factor RpoD; Validated" by Phyre says HicB, no DBD
TKX64349.1	Halorubrum sp. GN12_10-3_MGM	Eury_81_TKX64349.1_Class_2	MVRTTFSSREVIKGLSKHGFIPVGGKGSHTTLQYENEDTGEVRTVTVPKADPIPNGTLHDIADQAGANDFHNFCRWIDAVV	-1	hicBA	2	Eury_85_TKX64348.1_Class_2	MSTLAKDPPDGVEFVQEDDGRVTARHIESGVASFGESETEALRQLADALDSHYGRGKTIDDPEAYLEELGIDVEIGSEGTPPWLE	HicA annotated
EMA49276.1	Halococcus thailandensis JCM 13552	Eury_82_EMA49276.1_Class_2	MPTRQFSSREILKVFDKANWDYAGKGSGSHVVMTKRDHSGKKYTVVIPMGRDPVPIGTLKSIMNQAGGSDWDEFCEWIENNC	5	hicBA	2	Eury_86_EMA49275.1_Class_2	MSDSLYRGGFTVAREEHYWVATHNDTGIASHGEDPNHAIDQAIEAVELAQSDPEPASEEKQDEIRREFGIDVDDDERGIESPNGMP	HicA annotated
TKX43837.1	Halorubrum sp. ARQ200	Eury_82_TKX43837.1_Class_2	MVRANFSGREIASVPDFGYKRVGRVGSHLKMRYESPDTDEVRIVTVPMASEDEIPTGTLQSIADQCGADDFHAWCEWIDEHR	0	hicBA	2	Eury_86_TKX43838.1_Class_2	MTSATRDASNGEGIELIHEDDGSITARDIETGVASFGETKAEALRMLAEAIELHEGGGEPLTDEDLEEWGLEETEPGDKELPEFMQ	Annotated as hicBA; located in defense island with other Tas
ADE05228.1	Haloferax volcanii DS2	Eury_81_ADE05228.1_Class_2	MVRRTFSGREVTKALTKYGYVPKSRHGSHVRLRYEHPETGEVRNVDVPQHDELKIGTLRSIADQCGAKDFHSWCEWIEQTL	0	hicBA (plasmid)	2	Eury_87_ADE05234.1_Class_2	MASATRNGDDDFEGVEFIREDDGSITARDTETGLARGGDTRAEALSQLAEVLVLHEGGGEPITDDDLEELGLDPDEFENRELPDFMQ	HicA annotated as "UPF0395 family protein"; Phyre predicts ADE05234.1 is HIcB
PSP49176.1	Halobacteriales archaeon QH_7_69_31	Eury_80_PSP49176.1_Class_2	MPTTDFSGRDIAKVLLKHGYERRGRTGSRLQLREETDSGEVRNVTVPMYDRIDVSLLRDIADQCGANDFRRWCEWIDRHR	7	hicBA	2	Eury_88_PSP49175.1_Class_2	MATDASDPPTGTTITLTCGDEWWVAKDEETGVASQGETREKALENLDEAVALHEGEIGRPVTDDDLRGWGIDPEEIPDEPEPLPDFMK	Annotated as hicBA
AJF28051.1	Haloarcula sp. CBA1115	Eury_83_AJF28051.1_Class_2	MARSTFSGRDVVKVLVNVGGFEWRRTTGDHAQLYYQHPTNESDQRRVTIPLHDEVKTGTLRSIADDAGANDFAAFCEWVDRNS	0	hicBA (plasmid)	2	Eury_89_AJF28051.1_Class_2	MASSTRNGDPHDDEIRMWREGDMWVITDVETGVTTQGETRQKALEMLDDAVAAYKAERGHEPTDEELRELGIDPENNTTGDGELPEFMQ	HicA annotated - not HicB
QCP89862.1	Haloarcula marismortui ATCC 43049	Eury_83_QCP89862.1_Class_2	MARGKFSGRDVVKVLVNVGGFEWRRTTGDHAQLYYQHPTNESDRRHVTVPLHDELKTGTLRSIADDAGANDFAAFCEWLDRNS	0	hicBA (plasmid)	2	Eury_89_QCP89861.1_Class_2	MASSTRDGEPHEDEIRMWREGDSWIITDVETGITTQGETRQEALEMLDDAVAGYKGERGHEPTDEELRELGVDPEDNTTGNGDLPDFMQ	Annotated as hicBA
UTF55842.1	Saliphagus sp. WLHS1	Eury_83_UTF55842.1_Class_2	MGRRTFSGMEVVKVLVNVGGFEWRRTTGDHAQLYYEHPTNEDDRRQVTVPLHNELRTGTLRSIAESAGAHDFDAFCNWIDENA	5	hicBA (plasmid)	2	Eury_89_UTF55841.1_Class_2	MASSTRTGDANDGEIRLWQEDDWWVAKDVDTGVTTQGESREEALDNLDDAVAVYTGERGREPTDEELRALGINPANNTTGDQEPPDVLD	Annotated as hicBA
AUV84687.1	Salinigranum rubrum	Eury_84_AUV84687.1_Class_2	MVTRDFSGEDIYKVLVNVGNFSHVRTTGDHVILKWVPPEIHGSETRTVVVPLHDSVSIGTLRDIATDAGAQDFEEFCGWIDRNR	4	hicBA (plasmid)	2	Eury_91_AUV84688.1_Class_2	MAQSSDATDADAPTREIRLVENPDGQWTARDLDVGVSAQGESRTAALDALDAVVAAVRGEGGHEPTDDELRALGIEPEAARSSGELPDVLK	Annotated as hicBA
AZQ16063.1	Halorubrum sp. PV6	Eury_85_AZQ16063.1_Class_2	MVTRDFSGEDVYKVLVNVGGFQHVRTTGDHLILRWDPPESHENTDARTVTVPVHDSISIGTLHDIADDAGAENFEAFCEWIDENR	-4	hicBA (plasmid)	2	Eury_91_AZQ16064.1_Class_2	MARADSGNSDPPEREIRLVKNPDGQWTARDLRVGVTAQGKSRDVALDNLDAVIEAVEGDGGRPPTDEEIRDLGVDPEVAQSQSDELPDVLQ	Annotated as hicAB
AEN07943.1	halophilic archaeon DL31	Eury_81_AEN07943.1_Class_2	MVRTTFSSREVLKPLTSHGFVPVGGKGSHTTLRYENPDTGDVRTVTVPKADPIPTETLHDIADQAGAEDFHNFCEWVDRTA	1	hicBA (plasmid)	2	Eury_92_AEN07942.1_Class_2	MKRAPQFERAHWCTLPILSEFVHEDDGRVTARHVESGVASFGDTEAEALRELADALDSHFGDGESIDDPEAYLAEQGIDVEIGSEGPPPWLE	HicA annotated; Phyre says AEN07942.1 is HicB, no DBD
QZY04214.1	Halobaculum roseum	Eury_84_QZY04214.1_Class_2	MTRRTFSGREVVKVMVNSGIYEWVRTNGDHAILRWEPPADHDADARTVPVPLHDELDTGTLRAIAEQAGARDFTEFCEWIDRNS	-4	hicBA (plasmid)	2	Eury_92_QZY04215.1_Class_2	MSTDTVGNGEPPLPERISLTPAEDGDGWVARDEDTGIASQGPTRAVALENLDEAVAGYYGGGTEPTPEDLAELGIDPDANSSGSLSDSDLFE	Annotated as hicBA
PSP39330.1	Halobacteriales archaeon	Eury_83_PSP39330.1_Class_2	MSMPTFSGYDVLKVLVNTGNFAHVRTTGDHAQLRYEHPTNDDDVRTVTVPLHDEISTGTLRNIGEQAGMQDFDRFKRWIDANR	-1	hicBA	2	Eury_93_PSP39331.1_Class_2	MSTDLDDTPPAEAIETITLTTEPDSDWWVAKDETTGVVSQGKSREEALEMLDEAVALHRGEIGHEPTDKELRELGLDPETARIQGDELPDVLQ	Annotated as hicBA; Phyre says HicB without DBD
QAY21492.1	Halorubrum ezzemoulense	Eury_84_QAY21492.1_Class_2	MAQGTFSGKEIVKVMVNSGIYEWDRTNGDHAILRWEPPADHDSDARTVPVPLHDEVNMGTLRSIAEQAGAKDFDEFCAWIKRNR	6	hicBA (plasmid)	2	Eury_94_QAY21491.1_Class_2	MSTDIDDPGDEEPILPVNISLSVGESGDMWIARDEDTGVTSQGKTREAALENLDEAVAGYHGAGESPSDEELRTMGINPEQNNSGSLDESDVFQ	Annotated as hicBA
QAY21865.1	Halorubrum ezzemoulense	Eury_84_QAY21865.1_Class_2	MAHGTFSGKEVVKVMVNSGIYEWVRTNGDHAILRWEPPADHDSDARTVPVPLHDEVDMGTLRGIAEQAGAKDFDEFCAWIERNS	6	hicBA (plasmid)	2	Eury_94_QAY21864.1_Class_2	MSTDTDDPGDEEPTLPVNISLSVGESGDMWVARDEDTGITSQGKTREAALENLDEAVAGYHGAGESPSDEELRAMGIDPKQNTSGSLDESDVFQ	Annotated as hicBA; Phyre does not indicate DBD
SFQ09318.1	Halolamina pelagica	Eury_84_SFQ09318.1_Class_2	MVSRDFSGDDVVTVLCNVGPFHTEKVTGSHAKLRYDPPDHHNTDPRVVTVPRKDRIRIGTLRNIAEQAGAKDFDEFCAWIDRNT	-4	hicBA	2	Eury_94_SFQ09298.1_Class_2	MSTDTPEANHPREAIENISLTLSEDGEIWVAKDEDTGVASQGETREEALEMLDEAVALHKGEIGHEPTDEELRELGIDPANNESGSLEDSEIFE	Annotated as hicBA; B sent to Phyre for DBD
UOO97392.1	Halococcus dombrowskii	Eury_84_UOO97392.1_Class_2	MVTRDFSGMEIVKVLGNAGNFNWERTTGDHAIMKWTAPPDHGSDDRTVSVPLHDRVRTGTLRSIAEDAGAEDFEEFCRWIDRNR	70	hicBA (plasmid)	2	Eury_94_UOO97391.1_Class_2	MSADTDQRGNDDRQRITLTEEDDGRWTAHDDSRGLTALGDSRRDALDALDAVIDAAEGDGGRPPTDEELREAGIDPEENRRRGEGEGELSDVLK	Annotated as hicBA
AMA10679.1	Synechococcus sp. PCC 73109	Firmi_69_AMA10679.1_Class_2	MKSISGKKLCKVLNNLGWQLKRIKGSHHIYSNSETHKILVIPVHGNKDLPAGTLKNILRDANLTEADLP	-4	hicBA (plasmid)	2	Firmi_66_AMA10678.1_Class_2	MKLKVLVWQEEDQWCASVPALPGCHTWGDSYDHLMEMVKEAIEGWLEVANEQEETTESQQLVEINL	Annotated as hicBA
KAB3531048.1	Alkaliphilus pronyensis	Firmi_74_KAB3531048.1_Class_2	MGSKYPVLTPKETIKALEKFGFQYVSQKGSHVKYKKTGTPSRIVIIPMHDEIAKGTLKSILEQAAIKLEDFLEQ	-1	hicBA	2	Firmi_68_KAB3531047.1_Class_2	MKIKVTVIVQKEENWYVAKCVENSVASQGKTIEESIENLREALELYFEDMMPENTNLPTFVTTMEVAL	Annotated as hicBA
HBN57320.1	Lachnospiraceae bacterium	Firmi_64_HBN57320.1_Class_2	MAEYEKKVRDILSQNGCIFKRRGKGDHDIWYSPITNRHITVDTKIKSRHTANAIMKQSGINHKF	-1	hicBA	2	Firmi_72_HBN57321.1_Class_2	MEYVVNFVWDNEACVWIATSDDIPGLVLESGSFDALLERVRIAVPELLSLNKSSGLPISLSFLSERHERMVL	Annotated as hicBA
QSO55454.1	Alicyclobacillus curvatus	Firmi_76_QSO55454.1_Class_2	MSPHFPVMSGSEMIVLLRRAGFVQVSQKGSHVKMRHNDGRVAIVPNHKELAQGTLRSIVLRQAALSEEDFWRLIHQ	-4	hicBA (plasmid)	2	Firmi_74_QSO55455.1_Class_2	MGSDKRFRVTAAVTKEGKFYVARCLEVEVTSQGESLEEALNNLREALELYYEDQVDVEVPATPIIAPLDIEVRP	Annotated as hicBA
MBK1629332.1	Thiohalocapsa halophila	Gam_57_MBK1629332.1_Class_2	MKRRDLIKRLESMGCVLIRHGGRHDWYHNPETKESQPVPRHREIRETLAKQIIKKLS	-4	hicBA	2	Gam_63_MBK1629331.1_Class_2	MKKLRFVYWQDDAFWLGYLEEFPDYMTQGESLDELEENLRDIYKELTSDTLPLVRRVGELDVV	Incompl RnaseH Fold; no HTH
QOJ19391.1	Gammaproteobacteria bacterium	Gam_73_QOJ19391.1_Class_2	MPKLPVISGMEAVRALEKLGFSVVRQRGSHIVLRKESSGCVVPNHSELKTGTLAGILKQAGVSISEFTAALRN	-8	hicBA	2	Gam_68_QOJ19390.1_Class_2	MELSAVLTPAPEGGYVAFNPETGTTTQGETVEEALANLAEATELYLEEFPTTITTRSLLTTFQVPEHA	Annotated as hicBA
MBZ7977437.1	Campylobacter sp. RM12654	Gam_63_MBZ7977437.1_Class_2	MPELPVLTAKECEKLLLENGFIFDRQKGSHKIYYKDNLRMVLPFHSGKTLHPKIIKQVLELIK	8	hicBA	2	Gam_71_MBZ7977438.1_Class_2	MNAIIEKDENGYYAYVPALKGCVSQGDTYEEALENIKEASELYLESLSDDERLKLLNAFVSIVPLQVGKYA	Annotated as hicBA
HIE55728.1	Chromatiaceae bacterium	Gam_77_HIE55728.1_Class_2	MPKLQRVKPRELVRALKKAGFVEQRQRGSHLRMWREADKRLVIVPMHKGKDVPTGTLRGILRDANISLDEFFRLLRK	-1	hicBA	2	Gam_73_HIE55729.1_Class_2	MNSFTVVIEPDEDAYHAFVPALPGCHTFGETVDEVLMFIKEAIALYIEGLIENGQPVPAEPEPFLVTRVPTPV	Annotated as hicBA
EAN4946475.1	Salmonella enterica	Gam_65_EAN4946475.1_Class_2	MGTGLYPKLTELLIASGCYFDRQGKGSHEIWFSPISQKKFSVPYTIVSPYTANGILKQAGLPKNF	-5	hicBA	2	Gam_85_EAN4946474.1_Class_2	MRESTVVMFSQPFDVNVCHDHQENVWVAECDALGLVTEAATYEELTERVWEVAPELYEMNGFGGNPSRISLSFNQEQSYSDRIAL	HicA annotated; HicB via DUF1902
QRA07567.1	Klebsiella pneumoniae subsp. pneumoniae	Gam_65_QRA07567.1_Class_2	MGTGLYPKLVDILKSAKCYFVRQGKGSHEIWYSPLSSRNFSVPFTVKSKHTANNILKDAGLDKYF	3	hicBA (plasmid)	2	Gam_85_QRA07566.1_Class_2	MRTDDVLKFSSLFKVNVCHDTEENVWVAYCEDLGLSTEADSYEDLTERVWEIAPELYEMNGYKGNLKRLHLSFIQEQNFTDRMAL	HicA but not B annotated; HicB sent to Phyre
QLT26294.1	Enterobacter hormaechei	Gam_94_QLT26294.1_Class_2	MFLKKLTPLKYDEVIRGLKKMGFEMKPKTGTSHEQWVLKNSKGKWVVTVDKHHAPFSRDLIKSMAKQAGLKDRHFHALCRGDATLEDIGFQITS	11	hicBA (plasmid)?	2	Gam_98_QLT26295.1_Class_2	MKTLRCMAYQQNGVYVAACLDLSLAAQADTMQDAVKKLDEQIKDFFTEALSEPEYAKQLLSRKAPLSMWLKYWVIAFQVFVRKRGEAKLFAEPCDAHA	BlastP shows QLT26295.1 has similarity to HicB
AHG92848.1	Gemmatirosa kalamazoonensis	Gemma_61_AHG92848.1_Class_2	MKRVDLIRHLESQGCRLLREGGSHSVYVNPAARKTSTVPRHREVDDFLARKICRDLDVPPP	15	hicBA (plasmid)	2	Gemma_73_AHG92849.1_Class_2	MQLELTAVFRPGPQGYVAYVEELPGANTQGATLEEARENLREAVALVIEANRALAEEELAGAEVIREPLRLSA	Annotated as hicBA
OGG35902.1	Candidatus Gottesmanbacteria bacterium	Gottesman_75_OGG35902.1_Class_2	MPKLPVVSARKLIKVLRKKGFELDHSTGSHHIFRHPLTKLRASVPIHHGKDLGRGLTLAILKDAKITPKEFVTLL	-8	hicBA	2	Gottesman_81_OGG35903.1_Class_2	MLTFRTIIKKDGRYYHGFVPSLPGCHTQGKTIEEARENLRDAIEGYLLSLKKHGEPIPQDEGFETTEIIDLNKLFEGSSYA	Annotated as hicBA
NOG96559.1	Ignavibacteriota bacterium	Igna_77_NOG96559.1_Class_2	MGEINSIKNRTYRKYLESIGCNFARQKGSHVIYKKKGCRRPIIFQHKGDIPILHIFTNLKTLGITKEEFLEDIKKIR	3	hicBA	2	Igna_103_NOG96560.1_Class_2	MEIKLDVAIIKQEEFFVAYSPALELSAYGKTISDAKKDFKEVLELFIQDLAKDNKLIAELLDLGWTIKTKPQPVFKSPTIKKRELKKISAIDIEEESFLVPAI	HicA annotated; HicB not annotated; Phyre indicates HicB without DBD
OGU36201.1	Ignavibacteria bacterium GWB2_35_6b	Igna_61_OGU36201.1_Class_2	MKRKELISHIEKHGCTLLREGGKHTVYINPITNKVSTIPRHNEINDFLAKKICKDLDIQFK	-1	hicBA	2	Igna_71_OGU36202.1_Class_2	MLFTAIIQKVQEGYIGFVEELPGANTQGETLEEVRENLKEAVQLILEANKSSLKDILADKNIIRETLNFSL	Annotated as hicBA
NLH62374.1	Ignavibacteriales bacterium	Igna_72_NLH62374.1_Class_2	MTHLPVLQGKVIIRALALLGYKESRQRGSHIRLDCPGRKSVTVPNHIVGRGLLRKILRDARITVEEFNELLK	3	hicBA	2	Igna_83_NLH62375.1_Class_2	MSTSKTVRSHKKRQLPLLVEKDEDGYYVIECPVFEGCYTQGETLDEALKNIREVIDLILEEKNNRAILKSYNPVEISLHTIQL	Annotated as hicBA
RLG53479.1	Candidatus Korarchaeota archaeon	Kor_78_RLG53479.1_Class_2	MKLPRLSGEEVVKVLISKFGFRISRQRGDHVVLVKFIDSEKRVTVVPLHKELKPGTLLGVPKLARISREEFLEALKKK	4	hicBA	2	Kor_68_RLG53478.1_Class_2	MTIIAILWKEEDMYVIQDVNTGVTTQGETLEKAIENLKEAVSLYLEEASEEELGLQNREIVAILRIEG	Annotated as hicBA; located in defense island with other Tas
HDI86192.1	Candidatus Korarchaeota archaeon	Kor_75_HDI86192.1_Class_2	MRPIPPRALIKILEKAGFRVIRQRGSHVILMNEERVRIVVPIHRGKDVRVGLLRAILRETGLSREEFFRLLEEDP	34	hicBA	2	Kor_76_HDI86191.1_Class_2	MDRVREFDVVIMEDEGGGYVAFVPALPGCHTQGETIEELMANVREAIELYLETLTEEELEELSRAKFVGVQRIAVG	Annotated as hicBA
OGV87712.1	Lentisphaerae bacterium	Lenti_58_OGV87712.1_Class_2	MKRQDLVSALQQAGCVLLRHGKKHDIYHNPVSGASEPVPRHREINEQLARRVIEHLTR	-4	hicBA	2	Lenti_64_OGV87713.1_Class_2	MRKVAFTYWKEPDGRYLGYLNDYPDHWTQGDDLEDLREHLADLAEMFAAEEIPGIRRVGELEVA	HicA annotated, not HicB
OGI05925.1	Candidatus Margulisbacteria bacterium GWF2_35_9	Marg_67_OGI05925.1_Class_2	MAKLFSSRVIINVLKKQGFIFISQKGSHVKYRKTDKTVIVPHPRKEIPMGTFRSILRQSGLSEKNFI	-8	hicBA	2	Marg_69_OGI05924.1_Class_2	MKGMKYVVYQEGKHYVAQCLNVDVSSFGNDVDEAAINLQEAVQLFMEDQPASTFLTIGDVRFGERHISG	Phyre says HicB
GBR72554.1	Candidatus Termititenax aidoneus	Marg_64_GBR72554.1_Class_2	MAEFEKKVREKLKENNCAFHRHGKGDHDIWYSPITNHYFPVDSKIKSRHTANAIMKQAGIKHHF	2	hicBA	2	Marg_70_GBR72555.1_Class_2	MSEYNISFTWDDEAQVWLARNDELPIALEAGSLDALIERVKLAVPEILELNSQKRSAKLLFHAEREALVA	Annotated as HicB
DAB13916.1	Candidatus Gastranaerophilales bacterium HUM_17	Mela_74_DAB13916.1_Class_2	MKNISGKKLCKILEENGWSLVRISGSHHIFIKDGEDARIVVPVHRNKEIKTGLLKAILKTAGLLSLFFVLTNLP	-4	hicBA	2	Mela_61_DAB13915.1_Class_2	MNIDVVLHKEENGYWAEVPALKGCFTQGDTVEEVTENIKEAIKAWFSVETPSDGEVISVIL	Annotated as HicB
MCK4670648.1	Nanoarchaeota archaeon	Nano_75_MCK4670648.1_Class_2	MKLPLISGLEVIKRLKKTGFIATRQKGSHVRLEKYVEDKIVKITIPLHSELKKGTLSRIIKDAGLTLKEFLVLK	-4	hicBA	2	Nano_66_MCK4670649.1_Class_2	MELTVVLEKQEEGGYTIYVPSLSGCVSQGETKEEALKNIKEAIELYLETDINETIEYAGEQIRVTV	Annotated as hicBA
MAF99025.1	Nanoarchaeota archaeon 1420	Nano_74_MAF99025.1_Class_2	MPKLPIISGLKIVKALNKLGYEVDHQTGSHMILRQNKEPFRRLTVPNHKEIAKGTLRAIIRQAGLTRDEFMDLL	-8	hicBA	2	Nano_70_MAF99026.1_Class_2	MKFRVRIEQDEDGMFIAKCPTLPGCVSQGKTRQEAVENINDAVKGYIVSLRKHSEPIPPAIEEEMVEVYA	Phyre says HicB
HIH25232.1	Nanoarchaeota archaeon UBA10168	Nano_75_HIH25232.1_Class_2	MNKVPLLTAREVIKILKKMGFELKRQEGSHMFFEHHDGRTTTIPNHPGEELDRGLLNKIIKHDLQVTREEFMGYV	-5	hicBA	2	Nano_73_HIH25233.1_Class_2	MKTKRTFNVVIEQGEDGYLISSVVELPGCHTQAKTLDQLMERTKEVISLYLKCKDPVDTEVKFIGLQKVEVEA	Annotated as hicBA
CBK42087.1	Nitrospira defluvii	Nitro_73_CBK42087.1_Class_2	MGRLRVLSGREVCSILEQHGFQAVRQRGSHIAMQRQTDGGTVTVPVPNHPELKIGTLLSIIRQSGITRNAFEE	-8	hicBA	2	Nitro_74_CBK42086.1_Class_2	MVIRSYTAIVEKEGAGYVALCPELDVGSQGDTVESATANLKEAVELFLECADSGEVERRLHTQVFVTRFEAAHG	Annotated as hicBA
BCB97045.1	Dissulfurispira thermophila	Nitro_82_BCB97045.1_Class_2	MDKIPSISGKDLCSVLEKDGFKLVRQTGSHKIYQKLTEEGNITIPVPVHSNKLLKKGTLHNILKKAGISKERLKFLLTLLFG	-8	hicBA	2	Nitro_75_BCB97046.1_Class_2	MRKIKITAELIPAEEGGYVVYCPELDITTEGETIAEAIEMLKDAAKGYIEVVGIENIPHFSEKIVKEELELVVNG	Annotated as hicBA
MBI3582023.1	Nitrospinae bacterium	Nitro_77_MBI3582023.1_Class_2	MPKLTVIKDRKLIRVLKALGFLKHPERGASHLVFKHPDGRGTIVARHQGKDIPRGTLRAIIRDLNIPIAEFIQLLKQ	-8	hicBA	2	Nitro_86_MBI3582022.1_Class_2	MKTYTYRIIIEPDENKTYHAYVPALPGCHTWGESIDMARKNIKDAMDAYLRSLMADGKKIPEDKGIEVVEMVSLPIRGKKKSLSYA	Annotated as hicBA
MAH06889.1	Candidatus Pacearchaeota archaeon	Pace_76_MAH06889.1_Class_2	MSLKNLKSKRVLKAFLKMGFEIKAQKGTHVIITGFIKGERKTFPIPIHHEIISIGTINAILKRQANISKEEFFKYY	1	hicBA	2	Pace_75_MAH06890.1_Class_2	MENDISFNAIITEEEQDGNTTFNATCEELGITDFGDTPEEAVNNLKEGLDLLFRVEPSKKEILIRKPIMIKKVAL	No info from Phyre; sent to FASTA at EBI to link to AlfaFold, then DALI says HicB
MAH07850.1	Candidatus Pacearchaeota archaeon	Pace_75_MAH07850.1_Class_2	MTKLPRLSGREVIKLLSKVGFNPVRQRGSHVIMKKQTESGVRVTVVPNHVEIDKGTLLEIIRQAGLTRNEFLALL	-41	hicBA	2	Pace_81_MAH07849.1_Class_2	MKSFTAVIRKGESQFVAMCPEVDVVSQGYTIEAALSNLKEAVALYIEEMGVPENFVENDTIIINFEVNDDKTAEIVRQGSH	Annotated as hicBA
MAG02609.1	Candidatus Pacearchaeota archaeon	Pace_72_MAG02609.1_Class_2	MGRLKPLDTGKVIRILENYGFKKVRSRKHTTFKKTLSSGEVLTTWVPHGNTVTVFVLKYIMKQTRIPKEEFY	-37	hicBA	2	Pace_91_MAG02610.1_Class_2	MENTQISLPIITMKEGEWFVASCPQLDIATQGKTEQEVRENMEDLIGEYLEDEDTINPEIESKLTSLSFLKVEIPKERNKWADSNHLTQER	Phyre says HicB
MAG12145.1	Parcubacteria group bacterium	Parcu_73_MAG12145.1_Class_2	MPKQYSVRLVIRVLRSKGFFFVSQKGSHAKYRKVGKLVLTVIIPKHEKDLRYGTFKSILEQAQLKESDFNKRK	-8	hicBA	2	Parcu_73_MAG12144.1_Class_2	MTKIDLKSVVWKEGDYYVSRCLDVEVSSFGKTKKEALAMLQEALELYFEDVPVPEKKELIKRPTLASVTLSYA	Phyre says HicB
MAG11545.1	Parcubacteria group bacterium	Parcu_78_MAG11545.1_Class_2	MPKLVPISGKRMAKLLLKLGFVLVRSKGSHYFYMSKSDGSTATIPIHKNEDLSPGLLKQILNDIGLSVEEYDKLRRGK	4	hicBA	2	Parcu_79_MAG11546.1_Class_2	MKKKYKYNLSVIIEKDEDGYYIGHVPALASCYTQAKTLPTLYKRLKEVVDLCLQVETDNFKRTIPQNTFVGIQQLEFKG	Phyre says HicB
KKS93538.1	Parcubacteria group bacterium	Parcu_77_KKS93538.1_Class_2	MPKLPMIKDRELIRVLKQLGFFEHAESGSAHLVFAHADGRRTVVSRHQGKDIPRGTLHAILRDIGVSPEEFVRILRK	-8	hicBA	2	Parcu_97_KKS93539.1_Class_2	MWYCKNVMQSYTYRIIIEPDERNTFHAYVPALPGCHTWGESINQARKNIQDAIDVYIRSLIVDGLDVPQDNGFEFVATVSFTPRTSLKKKSSRRVYA	Annotated as hicBA
KKT73449.1	Candidatus Peregrinibacteria bacterium GW2011_GWA2_44_7	Pere_66_KKT73449.1_Class_2	MSKYNMTPSKLIKVLREHGFVFIRQSGSHALFKNDQENKKVVVPIHNKDIPRGTLHAILKDTNITL	-8	hicBA	2	Pere_71_KKT73448.1_Class_2	MLITFKLEKDGKKWHAFCPELEGCHTFGATKEEALKNLKDAVMLYMEDEIENQSMKAVITVVELHKKASHV	Annotated as HicB
PIS32135.1	Candidatus Peregrinibacteria bacterium CG08_land_8_20_14_0_20_41_10	Pere_71_PIS32135.1_Class_2	MPKPYSLQLVLKVLVSKGFFFVSQTGSHAKYRKEDNLTLTVIAPTHGNEVYYGTFRSILRQSKLKEDDFKK	-8	hicBA	2	Pere_73_PIS32136.1_Class_2	MRKIDLKSVVWKEGSCYISQCLDVDVSSFGKTKKEALAMLQDALELYFEDVPIPTKTERVKNPIIASVSLQHA	Annotated as HicB
AMV25670.1	Gemmata sp. SH-PL17	Plancto_70_AMV25670.1_Class_2	MTYREATRKLTALGCREIPRRGSGSHRKWQNPTTNRSTVLPDWGSNDLKTGTLRAAVRQLGIDWDAFDSA	-4	hicBA	2	Plancto_81_AMV25669.1_Class_2	MLYRVPLVFTPQPDGGFTVTSPVFPELVTEGDTLDEAYANVPDALAAVIELYTDQNQPLPTGVTLPAHGEVVWSDALVKSA	WP_082840029.1 replaced by AMV25670.1
MBN1344985.1	Phycisphaerae bacterium	Plancto_71_MBN1344985.1_Class_2	MPRVPSLSPRKVVRIREDEGFEKDHQTGSHLVMRHPDTKRRAVVPVHARDIPRGTLLRILKEAGIDPTTLA	-8	hicBA	2	Plancto_83_MBN1344984.1_Class_2	MRIMMKYHIVLRPEPEGGFTVTVPALPGCVTWGKTVKQARRMARDAIEAYLESLAKHGEAIPHDDDVLNTTVDVSPPADAIHA	Annotated as hicBA
HEC99371.1	Pseudomonadota bacterium	Prot_76_HEC99371.1_Class_2	MSPKLPVVKAREVARVAERLGFVLDRQKGSHAVYYRKKDRARVVIPIHSGRDIKPKTLAAIIEDMGLTIEEFLKLL	-4	hicBA	2	Prot_89_HEC99372.1_Class_2	MIFCKSRINKQGGSTVESRYYTVIIEEEEGAGYHVFCPVLKGCHSQGDTIEEALANIHEAIEAYIESLKAHSEPIPTENILIKPLQVAV	Annotated as hicBA
NLI78449.1	Candidatus Riflebacteria bacterium	Rifl_73_NLI78449.1_Class_2	MTVWPSVKAGRVMIALLRIGWQIKRQGKGSHKVLCRDGWPDFVFAFHDREEIGPRMLARIAAKTGLQPGDLRG	-4	hicBA	2	Rifl_69_NLI78448.1_Class_2	MVPLQVEIEQEQDGRWIAEIPDLPGAMAYGLTREEAINRALTLALRILADRLEHGEKIPELGHLFRLAA	Annotated as HicB
NLI78214.1	Candidatus Riflebacteria bacterium	Rifl_64_NLI78214.1_Class_2	MPRLPRITAKETEGMPLAAGFVLERTKGSQRIYRRGDHRIVVPFHAGETLHPKLIAQVIRLVNP	-8	hicBA	2	Rifl_92_NLI78215.1_Class_2	MFPQRTGRELRTDTTGRGKAKKVNVIIEQDENGCYAYCPQLEGCQSQGKNVEEALSRIREAIDLYLETLTPEEIRDRLSRDVLTTAVEVKVA	Phyre says HicB; no DBD
OGK82017.1	Candidatus Rokubacteria bacterium GWC2_70_16	Roku_71_OGK82017.1_Class_2	MPLRPLRAREIVRKLERAGFTLRRQVGSHARYAHADGRGVTVPMHPGDVPVPVVRAILRQSGLSAEEWDAL	-11	hicBA	2	Roku_84_OGK82018.1_Class_2	MGVSATVHYHVVFARDPETASVVAEIPALQIADYGADVPEALERLQAMAIFHLDCLVQERKPIPTEEREEEGFYLRVTLPPHAA	No info from Phyre; BLASTP says HicB
OGL34926.1	Candidatus Saccharibacteria bacterium	Sacch_76_OGL34926.1_Class_2	MAGDLPILKPKEVIAILNKLGFIMVRQRGSHQQFRHPDGRATTVPVHGSRDISPILLRQICKDIGLTPKEFLKSRK	1	hicBA	2	Sacch_69_OGL34930.1_Class_2	MRNYTAIIEKDVATGLYVAYIPDLPGAHTQGETLEELSKNLKEVVALVLEDDSNQKPESYFVGTQLVAV	Annotated as HicB
OGL37419.1	Candidatus Saccharibacteria bacterium	Sacch_68_OGL37419.1_Class_2	MPKLLSSARVVKVLTREGFIFISQRGSHAKFRKGPATVIVPMAKKEIPHGTLRSIIRQSGLAPEAFKK	-8	hicBA	2	Sachh_72_OGL37418.1_Class_2	MKSLELKSVVYKEGKHFVAQCLDIDVSSFGKSEKEALANLKEALELYLEDSPPPKGRMVENPRLQTLHLQNA	Annotated as HicB
KAF0134409.1	Candidatus Saganbacteria bacterium	Saga_78_KAF0134409.1_Class_2	MGHKFPQISGRECIKVLECFGWIVDRIKGSHHIMIKENEKANLSIPVHGNAPLRPGLIRAIIRDANLKQEDFFKVYFD	-11	hicBA	2	Saga_77_KAF0134410.1_Class_2	MVEFKVILEKEKDGGYSVHCPAIKGCHSQGDSIEEAVKNIKEAIEGCLEAMNAKALKVKEKYHHPLIRNLKVAVSGA	Annotated as HicB
KAF0134422.1	Candidatus Saganbacteria bacterium	Saga_75_KAF0134422.1_Class_2	MTKYPVLSAREIISGLKRIGFEIVKQKGSHIKLSRRVADRKIVTIVPNHKTVMPGTLKGILELAEVELEEFIGNL	-4	hicBA	2	Saga_83_KAF0134423.1_Class_2	MTGKIGFKSIEGQLNFSAEVWKEDPMYVAKCKELKVVSQGETAAEAINNLEEAIALYLEDESIERLIVPLKFSFNLGKMGVSR	Annotated as HicB
UPY81235.1	Leptospira weilii	Spir_80_UPY81235.1_Class_2	MPQKFPVDAPKARVIKALKFLGFEIIREREHISMSRENPDGTKTPLTIPNHSKIKGSTLRTICSQSGISRDDFLDAFEEF	0	hicBA (plasmid)	2	Spir_74_UPY81234.1_Class_2	MRQLKVIIEKHPDGYVSYPLGLKGVVVGQGDSYEEALNDVKSAIRFHIETFGEEVFEEESPVMEAFIAEAVAVD	Annotated as hicBA
TBR11447.1	Candidatus Nitrosotenuis sp.	Thaum_70_TBR11447.1_Class_2	MSLRNNDWRNVIRVLGKFNFQIIRQRGSHLIMSNGTKFISVPRHSPIAMETLREILLEAEISEADFVKKL	52	hicBA	2	Thaum_68_WP_011499497.1_Class_2	MKYTIALEAAEEGGFTARCLELPAAISEGDTREEALENIKEAIELVLEVTQEQARILGEVAKVDVSSA	Annotated as hicBA
PWU79485.1	Candidatus Nitrosopolaris wilkensis	Thaum_73_PWU79485.1_Class_2	MSLRNHDWGDIVKVLTNHFGFRVDRQKGDHDMLIHDQSRRYTTVPRHNPVKERTLKTIHFQTALEPEEFLKFV	6	hicBA	2	Thaum_75_PWU79484.1_Class_2	MTAPNIPKYHIIVNESHDGGYSGQCLEVAGAISDGETIDELLKNIMEAIDLVQESIVERAKANQERIIDLPIEVH	Annotated as hicBA
RKX55394.1	Thermotoga sp.	Thermo_64_RKX55394.1_Class_2	MKRSEFLRYLRFHGCILKREGARHSLYQNPANGVVEAIPRHVEIDNRLVRKFASGWKYLIQGNS	-4	hicBA	2	Thermo_71_RKX55395.1_Class_2	MLSHFTAIYEKGEKYYIGYCPEIPGANGQGETIEECRESLKEAIKLILQDRLEDTLRGVPKDAIQETVVIE	Annotated as hicBA
KHC91417.1	Thermotoga sp. Mc24	Thermo_76_KHC91417.1_Class_2	MSYLPIVDPKTMEKVLLKLGFQRVRQKGSHVFYRHSNGRYTTIPFHARDLPKSLIRKIIREAGISVEEFKKVLENL	-4	hicBA	2	Thermo_72_KHC91416.1_Class_2	MRKIFTAIIEYDPETKQYVGMVPDVPGVHTVGSSLEEVRRNLKEVLELVLEEAGDEINHQEFVALEMIEVET	Annotated as hicBA
RKX52759.1	Thermotoga sp.	Thermo_78_RKX52759.1_Class_2	MKLPRDLNSDVLAKVLSKYDYHLTRQTGSHMRLTTYRNGEHHVTIPKSKPLRIGTLNAILNDVSEHLRIPKDEILHRS	-4	hicBA	2	Thermo_72_RKX52758.1_Class_2	MVGKAKEIIFLVEESPEGGYEARALGYSIFTDGETLGEIKKNIRDAVHCHFDEENMPTLVRIHFVKDELITV	Phyre says HicB; not DBD
RKX45570.1	Thermotogota bacterium	Thermo_76_RKX45570.1_Class_2	MSKLPRLTAKEIIRILESQGFILTRSSGSHRIYKNSEGKRVTVPFHSGKVLHPKLLKSIIRDMGLTEEEFLKLLNK	1	hicBA	2	Thermo_75_RKX45569.1_Class_2	MEKRTKYKFTVVIEKDENGYFAYCPELQGCYTQGDTYEEALENIKDAIALHIEDRLTNGEEIPTTESVSLTIVEV	Annotated as hicBA
BBO86687.1	Desulfosarcina ovata subsp. sediminis	Thermode_74_BBO86687.1_Class_2	MGNVPILKPKEIIAILTKLGFQEIRQRGSHKQFRHVDGRGTTVPFHSSRDISPILLRQICKDIGLTIEEFLQNR	0	hicBA (plasmid)	2	Thermode_69_BBO86686.1_Class_2	MKIFTAVVEKCPETNLFVGYVPGFPGAHTQAETLDELNKNLKEVIEMLLEDGDPKLEAEFIGTQNVMVA	Annotated as hicBA
QTA90617.1	Desulfonema magnum	Thermode_75_QTA90617.1_Class_2	MVKLKELRYGEVVKRLRKFGFRFYRHGQGSHELWVRDTDGRVVPVPRHKGKTVRKGTLRAIIREIGVSTDEFMKT	-1	hicBA	2	Thermode_84_QTA90616.1_Class_2	MQNGKVSYINIVITVNDDGYLARCPGIQGAFAEGDTIEEAIFNCVDVLKMIADYRKERSETMNLDALQMTSDMQISVALPVNVS	Annotated as hicBA; WP_207678734.1 replaced by QTA90617.1
PYJ12991.1	Verrucomicrobiota bacterium	Ver_83_PYJ12991.1_Class_2	MCLSRLIVGKYPSWNCRQLERRLKEIGCRLVRTSGGHRHYSNPFHPERLITFAWHPGDVPRGIIADIAEDLGVSRDEFYFKKF	-19	hicBA	2	Ver_72_PYJ12990.1_Class_2	MLVPLSRIQVRQDEDGVWIAKSKLLPGCHAHGKDRGEAVLRFQEAAKAHLEALLETGRPIPPAFRDKFVLAA	Annotated as hicBA
MAG91060.1	Candidatus Woesearchaeota archaeon	Woese_75_MAG91060.1_Class_2	MSKLPLLEAREIVKVLKKLGFELKRQEGSHMFFAHTDGRTTVIPNHPGEEVDRGLLNKIVKHDLQITREEFLKHL	3	hicBA	2	Woese_68_MAG91061.1_Class_2	MGEKYTVIIEEGEDGYLISDVVELPGCHTQAKTHDELIKRTKEAISLYLSVKPSDVKTKFLGLQHIEV	Annotated as hicBA
QQG38874.1	Candidatus Woesearchaeota archaeon	Woese_76_QQG38874.1_Class_2	MPTLRKISGKECVKILCNKFDFSIIRQTGSHIILKKVTPGGTVGTVVPNHKELKIGTLKGVLDLAKIKEEDFAQYT	-14	hicBA	2	Woese_70_QQG38873.1_Class_2	MKTLTAIIQKEEDMYVAKCAEIGTVSQGSTVEEALTNLKEATELYLEEFPLKKGSHPILTTFEVAEIANA	Annotated as hicBA
HIH42928.1	Candidatus Woesearchaeota archaeon	Woese_73_HIH42928.1_Class_2	MKLPQLSANELIRILRKLGFEEIRQKGSHKYFRHPDGRATVVPVHPGRDIGIGLLRQILNEIEISRDEFFKYL	-5	hicBA	2	Woese_73_HIH42929.1_Class_2	MQKKTYNFTVVIEQDEDGYYVGSVPSLKGCHTQGKTMDELLINVREAVELCLEVEKEFREEHFIGIQQIQVKA	Annotated as hicBA
RJQ22062.1	Candidatus Woesearchaeota archaeon	Woese_69_RJQ22062.1_Class_2	MKLPRVSGREVVCALLKEGFFIRNQRGSHAQLLGEVNGLKRLVTVPLHGNTDVKNHRQSLTSAHSTPMA	0	hicBA	2	Woese_78_RJQ22061.1_Class_2	MAKFLKLTCIVSKDGSEYIALCPELDVASEGKTPKEALRNLREAVEGHVQVAQEEGILDELLARRKAKVTELTIPLSA	Phyre says HicB
MAG15847.1	Candidatus Woesearchaeota archaeon	Woese_74_MAG15847.1_Class_2	MKLPVISGKEMLKLLQQQGFVVVRQRGSHVSLHKKLEGKTLLVVVPLKKEIKKGTLLSILRQANLTRNEFLELL	7	hicBA	2	Woese_92_MAG15846.1_Class_2	MTQLVLNVVIKEEKKGGYSAVCTGLDVASQGETVEEAISNVKEAVELYFESAEQLGELDTVLDGLGLTKEDLKKKSIIAKAITANVPIEVTV	Phyre says HicB
RPI01532.1	Zetaproteobacteria bacterium	Zeta_68_RPI01532.1_Class_2	MPYSAREVLAKLLRAGFVEVRQSGSHKILRHPDGRQTYVAMHPGTLPTGTFRKILKQAALSEDDFRAL	-20	hicBA	2	Zeta_68_RPI01533.1_Class_2	MRYSVLMQPVNEPDFEGYYYAHIPSLDLTTHGVGIEGAIKAAQELVEAWLAEKRAHGETVPTENNPVIAQIEIADALLRS	Annotated as hicBA
RPI07592.1	Zetaproteobacteria bacterium	Zeta_73_RPI07592.1_Class_2	MSHLSRISGRECIGALGKAGFYIKRQESSHVVLRRDNPFGQVVVPDHKELDRGTLRAIVRMAGLSVAEFIRLL	-4	hicBA	2	Zeta_68_RPI07593.1_Class_2	MRQVIIYPGEDGQWVAECPSLPGCISQGTTREDAIANIREAIRLYIAALEEDRLPIPEERFETLVVAV	Annotated as hicBA
RPI11059.1	Zetaproteobacteria bacterium	Zeta_75_RPI11059.1_Class_2	MATLPVLKPRQVVGILESLGFVEVRQRGSHKQFRHADGRSTTVPFHGGRDISPILLRQIAKDIGMAAERLVAQVK	-4	hicBA	2	Zeta_69_RPI11053.1_Class_2	MKSYTAIVERCPQTGLYVGYVSGWPGAHTQAETLDEMERNLREVIEMLLEDGEPELEAEFVGTHNVVVK	Annotated as hicBA
HDL01582.1	candidate division Zixibacteria bacterium	Zixi_57_HDL01582.1_Class_2	MKRKDLIKKLNASGCIIVRHGSRHDLYKNPTTGKKQPVPRHNEIDENLAKHIIKEMK	-4	hicBA	2	Zixi_65_HDL01583.1_Class_2	METKLKMVYWKTDKFWLGKLLDRPEIMTQGETLEELEENMKDAYVLMTMDDVPENHKIKELTFAV	Annotated as hicBA
HDR90874.1	candidate division Zixibacteria bacterium	Zixi_72_HDR90874.1_Class_2	MLPVISGKECVKALEGAVFYVRRIKSSHIIMRKDSPIAQVVVPNHNTLDRGTLRGIINKAGLTLNDFVMLLK	-4	hicBA	2	Zixi_68_HDR90873.1_Class_2	MRQVIIFRGEDGFWIAECPSLPGCISQGKSKGEAISNIREAIRLYIEVLEEDNLPVPEEHYDALTVVV	Annotated as hicBA
KPL03386.1	candidate division Zixibacteria bacterium SM1_73	Zixi_74_KPL03386.1_Class_2	MHKLPSLTPQKIVQVLEKSGFVLDRTKGSHHIYYHPETKRRVIAPLHKRDLPKGTLLEILKQAGIRKEELRDLL	-8	hicBA	2	Zixi_77_KPL03387.1_Class_2	MRTVSYRILLRKEPEGGYTVVVPSLPGCVTYGDTIEKAIEMAREAIELYIESLKKHGEEIPTEEGTLEYTLSVEARA	Annotated as hicBA

## Sheet: Class 3 hicAB-HTH
HicA_ID	Organism	HicA_Label_in_Tree (Org_L_ID)	HicA_sequence	Gene_distance_(minus_refers_to_overlap)	GO (replicon)	Class hicAB GOs	HicB_Label_in_Tree	HicB_sequence	Comments incl. annotation
P76106.2	E_coli_K-12	E_coli_K-12_58_P76106.2_Class_3	MKQSEFRRWLESQGVDVANGSNHLKLRFHGRRSVMPRHPCDEIKEPLRKAILKQLGLS	46	hicAB	3	E_coli_138_P67697.2_Class_3	MRYPVTLTPAPEGGYMVSFVDIPEALTQGETVAMEAEAAKDALLTAFDFYFEDNELIPLPSPLNSHDHFIEVPLSVASKVLLLNAFLQSEITQQELARRIGKPKQEITRLFNLHHATKIDAVQLAAKALGKELSLVMV	Incompl RnaseH Fold + HTH; (hicAB was formerly yncN/ydcQ)
WP_003098540.1	Pseudomonas aeruginosa PA1	P_aeruginosa_60_ALD84002.1_Class_3	MKFSEFRRWLKAQGVTFEAGKGSHFKITAPNGKQTTFADHGAKEMPEPTRKAIIKQLGLK	46	hicAB	3	P_aeruginosa_140_WP_228478067.1_Class_3	MYDYAIRFEQDDSAPGVAVFCRDLPELNSYGDDKTHAISEALDAIGTTLSLYIDARKSIPEATPPEEGEHVVHLPAVTVAKIALWNEMMKRGMRKSDLCRLLGIAQTQGDRLVDFLHHTKMDAVESALLALGIRLRQSVE	Annotated as hicAB; HicB (PA1S_06920) is claimed to be 140 aa by Li et al., 2016
KFN38330.1	Smithella sp. F21	Delta_61_KFN38330.1_Class_3	MNGKQLKKRLEEEGWVLDRISGSHHIMVKEDCRSIPIPIHGTTDLPKGLVKAILKQAGIKE	5	hicAB	3	Delta_138_KFN38331.1_Class_3	MLQYPAKIKKSEGVYLVTFVDFANINTYGETLDEALKNAEEALNGCLESDFERGFLLPDPSEIKGRNVYDVPVKPHIAVSIMLRKLRAGRTQQEIARKLKISFQVYQRLENPRKANPTLKTLEKVACAYGKHVTLGFI	Annotated as hicAB with HTH
MBA3954577.1	Candidatus Dependentiae bacterium	Depend_60_MBA3954577.1_Class_3	MKKRDLERELSKLGWRLKRNGSKHDIWTNGDHEEAVPRHPEINELLAKKILKTAQRSVKG	2	hicAB	3	Depend_138_MBA3954576.1_Class_3	MRVAGKVCKSRKDQFWLCTIPILDLMVQAETKEEIPEMVKDAIELLVDDVNFNAHVTLSGNIVFISSEESKKLVALMLKRQRQKHGLTLEQVAALLNTKSINDYAQYEQGKHVPSLDNLTRFLEAINPSIQPFISCPS	Annotated as hicAB with HTH
CUQ23702.1	Bacteroides thetaiotaomicron	Bacto_63_CUQ23702.1_Class_3	MKYNELERLLAEGGCVKTKKQRAGHPLWYSPITGKFFTTSNHGKQEVASGTLKSIKRDSGVNF	26	hicAB	3	Bacto_133_CUQ23718.1_Class_3	MKVRVFIERSNDGYSAYMPDDNNLPFGLTGDGKTAQEAMQDFLLARDEMKEFFIEEGKEFPEVEFDFSYDVASFLAYYSDKLSLAGLERITGVAQGQLSHYVTGRRQPSKKTVEKIQKALQSFGNELSHVNFA	Annotated as HicB with HTH
OXG09177.1	Flavobacterium araucananum	Bacto_58_OXG09177.1_Class_3	MKTKFIREAVRNGWIFLRQGKGSHEIYEKEGKQIVIPNNGAKEIGKGLEQKLRKEMGL	23	hicAB	3	Bacto_131_OXG08922.1_Class_3	MRTIKIIIERNEDGFWGYAENEKAIVGGGNTVQECKQDILDCIETLKDLNRENKPAFLEKEFELVYKFDTASLLNYYKGIFTNSALERITGINQKKIQHYASGHRNPRAEQRLKIENALHTLGKELLSVEL	Annotated as hicAB; Phyre indicates HTH domain
EJU29670.1	Capnocytophaga sp. CM59	Bacto_70_EJU29670.1_Class_3	MGIKENFMKYSELEKILREAGCYDTDKQANGHPVWYSPITNKKFRLSNHKSKEVATGTLSSILKAAGIKK	11	hicAB	3	Bacto_136_EJU29659.1_Class_3	MNKVKAFIEKTADGTYSVYIDLEDDTLNYGIIGEGDTVEEAIEDFKLSYADMKTLYEEEGKEFQEATFEFLYDLPSFLQHYSHILSFAGLERLTGVNQAQLSQYVQGYRKPSTKTVEKIQNHLQAFGKELQQLQFA	HicB annotated with HTH
EYU67991.1	Streptomyces sp. PCS3-D2	Acto_65_EYU67991.1_Class_3	MKRRDLMKRLKQIAAEKEVDFTGPEGSGRGRHETYRIGAVKVHVPRHSEIAEGTAASIIRTAEGA	67	hicAB	3	Acto_142_EYU67992.1_Class_3	MTTHKATAERQGRFWVVTIDGLPKGEQNVTQGLTWTEAHENARDLVSLVLDIEDDPVVYTVDLIPADPAMFEVVREAEEADAAVQEAETRRRAAMTRAAKTLVGLGLTQAEAGRMLGVTHQRIAQLAPKASSKGVKKKTVAA	HicB with HTH
BBC67284.1	Mycobacterium marinum	Acto_67_BBC67284.1_Class_3	MAKEESARSVTKRLKAAGFTRTSTDGRHSKWTHPSGAWVPVPDSHRTISPGVVRKIDKAIADSQKEA	-1	hicAB	3	Acto_127_BBC67285.1_Class_3	MGHYKVEVTRDGRWWMINVPEIDQLTQARRIDEIDEMARSLIAISTGEPIEEISISVSIDVPGMGDITRSAEEIVHKRYVATDVMYHAQEAAARFVRDLTAAGIPVRDVGELLGLSPQRISQLSKSK	HicA annotated; Phyre says HicB with HTH
OHV03715.1	Mycobacterium talmoniae	Acto_69_OHV03715.1_Class_3	MTVVKRRDIIKEIRAHAKDNGLAYREVEGANHTVVSAGGRRTVVARHREINDLTVKAIRKQLGIGQEGE	0	hicAB	3	Acto_135_OHV03716.1_Class_3	MKVTAQAVRAGKWWAVNVPEVQGAFTQARNLKEVPAMVADAVHLLEDVPAEDVDVDVRVELDPAAAHAQAQAREAIERSDHAAQTQKAAAKQYREAVAQLRAAGFSLTDIGYLLDISFQRVSSLARQARGAQHAS	HicA annotated; Phyre says HicB with HTH
VBA46881.1	Mycobacterium innocens	Acto_70_VBA46881.1_Class_3	MLMVNEEPTRKITKRLRDAGFTRTSTDGCHSKWTHPSGVWVAVPDSHRTISPGVVRKINNAITESQERTL	-4	hicAB	3	Acto_130_VBA46885.1_Class_3	MTRHYKAEITREGRWWMIHIPELDALTQARRIDEINEMARSLIAISTGTPLAEVEVEVAGIVLPGVGDILAQAAHVEEIRHQAEEASRRAKNASEDCARALTKAGIPVRDIATLMHISPQRVSQLTASTP	HicA annotated; Phyre says HicB with HTH
ORW20783.1	Mycobacterium nebraskense	Acto_67_ORW20783.1_Class_3	MVSEEPTRSIIKRLKHASFTPTDAKGSHTKWTHRSGVSVTIPDGHRVISPGVVRQVNNAIEQSQRNQ	-4	hicBA	3	Acto_131_ORW20782.1_Class_3	MMHHHFKIEITREGRWWMVAIPEIDGLTQARRLAEAETMAREYISLDRGIPYDQVKVETASVRMEQPEFRELLAAARDIRNRRAHAQELERQVTRDAQEFTHWLVTYGVPVRDIAELLDISPQRVSQLANA	HicA annotated; Phyre says HicB with HTH
GFG72730.1	Mycobacterium botniense	Acto_71_GFG72730.1_Class_3	MIAPAPTREIVRQLKKAGFTKRDGKGSHTVWTCPHGRYRVAVDTGHKTISPGVRRQIDAAINLCETLCEED	-1	hicAB	3	Acto_137_GFG72729.1_Class_3	MHTYQVDVTRDGKWWMITVPELNGYIGADGAINLSTVTQARRISEVPSQAKDFICTVTDMAPSEVDLHITIYVDDIDVTDRANKLAAERQTAERHAAAAAAEAKSLARELAARGVPVRDVGEVLGVSFQRAQQLISA	HicA annotated; Phyre says HicB with HTH
AGG66635.1	Corynebacterium callunae DSM 20147	Acto_68_AGG66635.1_Class_3	MTKPMKYRDLVRLLKNAGFVFAREGKGDHEVWEHPELSRPVILTQTREISPAVTRIALKAIEQLSKNA	12	hicAB	3	Acto_129_AGG66636.1_Class_3	MNVKASNLISVTATRWSGGWDLLIDDDHATSVAHLKNAESQVRDYLDTAFPGEDHANTSIKIQVDLGGLQDDIAQAKAAGKEAARQQELAAARIRRVVKDLKDRGINSEDTASLLGISRARIYQLLASS	HicA annotated; Phyre says HicB with HTH
PSR63983.1	Nocardia nova	Acto_63_PSR63983.1_Class_3	MKKNKLMRELQKLADARGLSLEFVRHGNRHDIYRLGNVQFPVGRHADIPERTAQAIIKEAGNQ	-4	hicAB	3	Acto_164_PSR63982.1_Class_3	MTTTYNATATRDGRWWAVEIEGLPPNMVGVTQGRDLEEAKSMAREVVALLLDVPEDEIDIDLRVAGTEGLLDELAQARAAKEAAARAEQETLAKVAQNLTGQGITQRDAAQLLGLSPQRVAQLAPRRTDVAFPAGRVYVAKKVSAPKVSAKKGATTKKRRRAAS	N-term "correct" but extended C-term; Phyre says HTH domain in HicB
RJF74895.1	Deinococcus cavernae	Deino_61_RJF74895.1_Class_3	MKFKEIRKTYQEAGWELIRQRGSHQTWAKGSERETIAGKDSDDVPKGLLKALLNRIQKPKD	34	hicAB	3	Deino_154_RJF74896.1_Class_3	MNFMTSTGDPLNYFAIYEFDGTAHGGLVPQLNVSAVGKNREQVLERLRQGIALALHDLGEVPPNQHDRLPDDLQEFAAAETLFLEPAEMNPVSVEVERAVQASGLTDSELARRMGTSPAAVGRMQDYFYWGHSLATLRKLADALGIKLEISLAA	Annotated as GntR 28..102 with HTH 101..149; Phyre says HicB with HTH
WP_153827473.1	Ornithobacterium rhinotracheale	Bacto_60_WP_153827473.1_Class_3	MKYKEFFKFIKKNGWRLQRQGKGSHEIWEKNGEQISIPNHGSKEIPTGLEKSLKKQMGLK	23	hicAB	3	Bacto_133_WP_153827472.1_Class_3	MKTIKIIIEKAKDGSYGAYAENVKGIYGAGDTPQECKQSIVEAIDTIKSYFEEEQIPKELKGNYELVFKFDIESLLQYYKGVLSNPAFEKLTGINQKLIHQYSTGLKKPRKPQRERIQNGLHQLGKELLAIEL	Annotated as hicAB; Phyre indicates HTH domain in HicB
WP_040553868.1	Prevotella	Bacto_60_WP_040553868.1_Class_3	MKYSELYRKLKKAGCFLLRHGGRHDIWSNPANGKSAVVPRHGTGEVPQGTLKSIYQELGL	77	hicAB	3	Bacto_141_WP_006849315.1_Class_3	MARKVTVVVESGKDLYSCFMTGTDDLTFGLIGDGKTAKAAMEDFLIADKEMREFYEEEGKEYPDLEFHFVFDVGAFFNYYPLSISAFAKYIGMNASLLRQYAAGIKSPQGKSLEKIRQGIAKIKEDIDTGLLIDKPVLQYV	HicB annotated as YiaG with HTH; Phyre indicates HicB with C-term HTH domain
OZD99345.1	Rhodococcus sp. 05-2256-B3	Acto_66_OZD99345.1_Class_3	MVTEQPTRKVVKALKAAGFTSVRTVGSHSTWVSADGVVKVTVPDGHRTISPGVYRKILAAMKEAQQ	-4	hicAB	3	Acto_128_OZD99344.1_Class_3	MNKTYTVSVTRDGKWWMIAVPELDALTQARRIDDVPTAAKELIALETGVALADVEIEQHIELEPGGEDLAVRIAEIATQRARLAEDEARVKASTEAFAKKLATAHVPVRDIGSLLGVTFQRASQLVNS	Annotated as hicAB
WDI39704.1	Entomospira culicis	Spir_64_WDI39704.1_Class_3	MKYSELEKKLKALGYSLDTSRKGRGSHRYYIHNTTEQRLMIPWHRSKEVAKGTLASIKRATGLE	14	hicAB (plasmid)	3	Spir_137_WDI39703.1_Class_3	MIYYAKIEQDEDGLWCAEFIDFAPDLIVAEGTTLEEALIQAHSILHEYLAYGLPQKPQQRQSEKGFYAIEVSPAMIASLNIRWQRHKLGLTQQEVATALGLQQPNYARLEKSGKMDLTMLDKIAKALKINKASLIEA	Annotated as hicAB; HicB has HTH
AEG34466.1	Thermus thermophilus SG0.5JP17-16	Deino_74_AEG34466.1_Class_3	MGRLKRLSGRELRRLLRRHGFAPIKGRGKGSHEVWRNPQGMEVVIAVHDKDIVPIGTLKGILRQAGIPEEEVRQ	84	hicAB (plasmid)	3	Deino_156_AEG34465.1_Class_3	MVRSWDVTYPCYIEHDPESGTYGGFCVDLPVFVAGKASVEEARKALEEGVAYYLAHLEVEERPFPRPGATPPPDLEEERDRLIPVEIRPSPVNPVSLAIEKALRRKGLKRKDLAERMGVPPSVVTRILDPLYFGHTLSTLRRVAEALEKDLVVAFR	AEG34465.1 annotated as HicB (8..65) with HTH
ADH65447.1	Allomeiothermus silvanus DSM 9946	Deino_74_ADH65447.1_Class_3	MGQLRVPTLREFRKYLKRNGFVRLPKRGKGDHEVWQNPDTGKQLTVDGLNSKRPGVGLFKAMLHQAGLGEEDFR	57	hicAB (plasmid)	3	Deino_146_ADH65448.1_Class_3	MPKYLCVIEPNPEGGFDGYAVDLGVFVVGKDTREEVIESLQEGLALHLLELQEHGREVPPPVAQAADVEGPGEWVWIEPATLNPVSVALEHLLREAEISQAEVARRLGVSRVVVHRMLDPFAPDHKVSSLERIARAVGKRMEIRFS	ADH65448.1 annotated as HicB (8..65) with HTH and belonging to UPF0150
QGP48546.1	Piscirickettsia salmonis	Gam_80_QGP48546.1_Class_3	MLSDKLDYNINIVTELMPISGKSVIRQLEKYGWKHTRTSGSHHIMKKQGLPPISVPVHANRDLGRGILKKIEKATGVTFE	10	hicAB (plasmid)	3	Gam_154_QGP48545.1_Class_3	MELKLSYPAKFEEDNEVGGYVVSFRDLPNIFTDGETIEEAMYNARDVLNLLLTEMIADKHTITEPSDIRKSEILIPVSPQVAAPILLHKLRELREYSLAQVARRLNVPYQNYQQIEKGENLTLKRFERAAEAMGARVEIILRFDDEDSIDLASA	Annotated as hicAB; HicB annotated with HTH domain in C-terminus
ALJ92380.1	Thermus aquaticus Y51MC23	Deino_84_ALJ92380.1_Class_3	MPIGRLTLNGRELRLLLKEHGFRRLKDRGKGSHEIWVHASGRQVIVSAGMKDDIPPGTLQSILRQAGIDKSVLMKGSKGKKSKK	59	hicAB (plasmid)	3	Deino_180_ALJ92379.1_Class_3	MEKGFVNLTEPMTKRWDIAYPCFIERDPETGTYGGFCVDVPVFVAGKASPEEAQRALEEGVAFYLAHLEVEGHPFPEPGSTPPPELDEEVKAYLTPVTIRPSPVNEVSLEIEKALRRKGLKRKDLAQRMGVPASVVSRILDPLYFGHTLSTLRKVAQALESGLEVKLTEQPREGEIRVGA	Annotated as hicAB; hHicB has HTH in C-term
YP_010773554.1	Pseudomonas phage BUCT566	Caudo_61_YP_010773554.1_Class_3	MKYNEFRRWLVAQGVAFSKSASGSHFKITYKGRQTIFPNHGAKEIGEGLRKDIIKQLGLKD	54	hicAB (phage)	3	Caudo_154_YP_010773553.1_Class_3	MLYEYKIIAHEENGHFWSSCPDIPEAHSAGDSLEELIENAVEGITLALSIYVGRKQEIPHSSGKGDHPISLPAMTVAKIILWNQMVMQNMSKADLAERLGISPTAAGRLVDFEHASKMESVENALSLFNLRLQVVQGRKFAAGGHQKVRKGVDA	Neither hicA or B annotated; Phyre shows hicAB locus in which HicB has HTH domain
QFG10053.1	Mycobacterium phage	Caudo_72_QFG10053.1_Class_3	MIAPAPTREIVKQLKAAGFTSRDGKGSHTVWTCGHGRYTVSVDTGNRTISPGVRRQVDRAIDACATDCSKEV	4	hicAB (phage)	3	Caudo_146_QFG10052.1_Class_3	MHTYKVNVTRDDRWWMITVPELDGYVNKAGAINLSDTTQARRLSEVRGQAIDFICTVTDSAPSEVEVNISIEVDGIDVSAQARHIEQERTLAECHASIARHDAMQLARELADRGVAVRDVGEVLGLSFQRAQQLISAAGGASVGMD	Annotated as hicAB; Phyre says HicB has HTH doamin in C-terminus
DAE38696.1	Caudoviricetes sp.	Caudo_56_DAE38696.1_Class_3	MQRRELVRILKAAGFISKGGTNHEKFYKGGKTVLVKRHREIEDQIAKRILREAGLR	43	hicAB (phage)	3	Caudo_148_DAE38667.1_Class_3	MLYICEFEFFDSDGFICAFPCNDIGAGTFGDNLNDAVESAADWLACIVDDALMGGKELPEISFGHEPRHGGKIIAIAVSRELEDIPAITASEAARELGVSTARVAQLINAGLLDSWKDGTKRMVSRESVNARKEDNPKAGRPKNLAVI	HicA annotated; HicB annotated with HTH in C-terminus
NLQ13285.1	Olsenella sp. KGMB02461	Acto_57_NLQ13285.1_Class_3	MAKQREIIRKLEAAGFVYIGQRGHLKFRKGNVTVMVPAHKDIGEGLANRILRQAGLR	45	hicAB	3	Acto_136_NLQ13284.1_Class_3	MATLTCEFEMVHEEGRYVCYAFGLGAGTEGLSRADAVAMCVDYVRGYAQDFLMRDEPMPSLPLGNEPRQGGSILVVSVDTSLADVPAMSSSEAARALGLSRQRVAQLCDAGLLESWRVGATRMVSVASVEARKSDR	NLQ13284.1 is annotated with HTH domain
CAJ97156.1	Cupriavidus necator H16	Beta_60_CAJ97156.1_Class_3	MRVKRSEFRRWLAGQGATFSEGAKHVRVYLNGRKTTLPRHPSHEIREGLRKAILKQLGLS	50	hicAB	3	Beta_138_CAJ97157.1_Class_3	MLRFPANIVPDDGGFAVSFPDIPEALTSGDTIEQAREMAADALATAMEFYFEDGRPVPLPSKAKRGQHLVELPASVSAKVLLLNEMIAQGVTQAELARRLNTRKQEVQRIVNLDHATKIDTIEAAFRALGKRLELTVA	Annotated as hicAB
WP_003063424.1	Comamonas thiooxydans strain JC12	Beta_58_WP_003063424.1_Class_3	MKISEFKRWLEAQGVRVENGTNHWRLYHNGKVSTLPRHPSKELKEGTRRAILKQLGIN	65	hicAB	3	Beta_142_WP_034358869.1_Class_3	MQKYPARFDPADEGGYTVSFRDIPEALTQGDDLADAESMARDALVTAMDFYFEDGRAVPAPSKPEKGERLVELPASVAVKVALLNARLATGARPADVARAMGVKPQEMTRVFDLGHATKIDTVAAALAAMGYELELNVRRVK	Annotated as hicAB
WP_006251221.1	Mannheimia haemolytica	Gam_58_WP_006251221.1_Class_3	MKQSEFLRWLKANGVEVENGSKHLKLYYKGKRSHLPKHPSQELKTGLVEGVKKQLGLK	55	hicAB	3	Gam_138_WP_006251222.1_Class_3	MFYPALFTPAEEGGFVVTFPDLPEAITQGDTFEEAMEMAEDVLLSCVEIYFDEDRRFPLTRPVNTDEVPVFMPESIYAKVLLHNTMQEQAVSKAEIARLTNIRPPEVQRILAPRHITKIDTIGRILASLGKPLQLSLG	Annotated as hicAB
WP_009174526.1	Neisseria	Beta_58_WP_009174526.1_Class_3	MKQSEFLKWLMAQGVETKDGTRHIKLYYKGKQSHLPRHPSKELKTGLVEGIKKQLGLK	35	hicAB	3	Beta_138_WP_009174527.1_Class_3	MYYPAKFTPAKEGGYVVTFRDIPEAITQGDDMTEAVEMAEDVLQSAMDFYFEDQRPAPLPSAPEEGERLVALPLSVYSKVLLLNEMLAQDVSKSELARRLETTPQEVQRITGLHHATKIDTVVRALAQLGKQLEIRLA	Annotated as hicAB
WP_012070395.1	Marinomonas sp. ef1	Gam_59_WP_012070395.1_Class_3	MKQSEFRRYLEKMGVEVKQGTNHLKLYYKGKRSVMPRHPSKEIAEGTRKAILKQLGIDD	42	hicAB	3	Gam_135_WP_100636099.1_Class_3	MKYPVIIKKDGNGYSVSFPDIPEALTCADTYEEALAEAADALVTAFEFYFEDERSVPLPSKVKGESVSVPLSIWSKVLLLNTMLEKHVSQAELAKRIGKKKQEMQRIINLGHNTKIDTLVSALEALGKKISFSVV	Annotated as hicAB
WP_017191202.1	Vibrio vulnificus strain VA-WGS-18035	Gam_57_WP_017191202.1_Class_3	MKQSEFLKWLESQGVEVKQGSKHMKLYYCGNQSTFPRHPSKELGKGLEKRIKKQLGL	62	hicAB	3	Gam_136_WP_045409976.1_Class_3	MFYATKIQHEDGEFVVSFPDIPEAITSGDTIEEAKQEAINALVTAFEFYFEDQRAIPMPKEYEGLECTEVPLSVWAKVLTLNTMLEQRISQADLARQMGTRKQEIQRIISLDHTTKIDTLHAAMAAMGKHFTLTIA	Annotated as hicAB
WP_018435339.1	Paraburkholderia atlantica	Beta_58_WP_018435339.1_Class_3	MKQSEFRRWLAEQGAMFKEGAGHTKVYLNGKQTTLPRHPSAELKEGTRRAILKQLGLK	57	hicAB	3	Beta_139_WP_018435340.1_Class_3	MLRYPALFEPDEGGGYVVTFRDIPEAITQGETFEEARSMAADALLTAMDFYFEDKRAVPAPSKAKKGEELVALPASVSAKILLLNEMIAQGVTPSELARRLNTRPQDVNRLINLGHATKIDTIAAALEVLGRHLEIAVV	Annotated as hicAB
WP_024904481.1	Robbsia andropogonis	Beta_57_WP_024904481.1_Class_3	MKQSEFKRWLAQQGATFKEGSGHTKVFLNGKQTVLPRHPSHEMGEGLRKKILKQLGL	61	hicAB	3	Beta_137_WP_186303542.1_Class_3	MRYPVLIEPDGDGFMASFRDIPEALTGDDTIEATRAMAADALLTAMDFYFDDKRPVPPPSAARKGEELIALPASVSAKILLLNEMVSQKIGSSELARRLGTSPQVITRVLDLSHTTKIDAIADALKALGKELEISVA	Annotated as hicAB
WP_028353419.1	Bordetella genomosp. 2	Beta_58_WP_028353419.1_Class_3	MKQSEFKRWLAAQGATFKEGSNHTKVYLNGKQTTLPRHPGQEIGEGLRQAILKQLGLK	62	hicAB	3	Beta_138_WP_094806386.1_Class_3	MLRYPAKIEPDTSGFMVSFRDIPEALTGADTREEAEAMAADALLTAMDFYFEDRRQVPAPSAVQAGEVLVSLPASVSAKVLLLNEMIAQGVTPSELARRLHTRKQDVNRIVDLGHATKIDTIAEALASMGRELELAVR	Annotated as hicAB
OJY77737.1	Stenotrophomonas sp. 69-14	Gam_61_OJY77737.1_Class_3	MKTSEFRRWLQSQGVVMKEGANHTKLYYQGKQSTLPRHAAEMREGTRKAIIKQLGLEEPPR	41	hicAB	3	Gam_140_OJY77738.1_Class_3	MLYPAKLAPEDGGYVVTFRDIPEAITQGDTREEAIAMAADALATAMEFYFEDRRQVPPPSELRRGEVGISLPAGFTAKALLLNEMLAQGVTPSELARRMGTSPQVVNRIVDLGHATKIDTIADALRALGARLDLTVSRAA	Annotated as hicAB
ASG64900.1	Idiomarina piscisalsi	Gam_61_ASG64900.1_Class_3	MKQSAFRRWLEKQGVEVRQGTNHLKLYFQGKQSVMPRHPGKEIGEGLRSAIIKQLGLKKRQ	22	hicAB	3	Gam_140_ASG64901.1_Class_3	MNYPVIIKPDGNTFMVRFVDIPEAMTCADTYEEALEEARDALITAFEFYFEDQRQIPMPSDANGRDVISVPASVWAKVLLLNTMLNEHISQAELARRMGTRKQEMQRIINLGHNTKIDKLNKALEAMGKHLSLSVV	Annotated as hicAB
WP_119770033.1	Noviherbaspirillum saxi	Beta_58_WP_119770033.1_Class_3	MKQSEFKRWLADQGATFKEGASHTKVYLNGKQTTLPRHPSHEITKGLRQAILKQLGIK	60	hicAB	3	Beta_143_WP_119768949.1_Class_3	MRYPVNLTPDEGGFCVSFPDIPEALTSGVTEEEAMEMARDALATAMEFYFEDRRTVPLPSKMRGKFPFVELPASLSAKVLLLNEMLAQGVKPSELARRLGTRPQDVNRLLDLSHSTKIDTIQEALKALGKELVIDVRRDVASA	Annotated as hicAB
GBU08885.1	Gammaproteobacteria bacterium	Gam_58_GBU08885.1_Class_3	MKQSEFKRWLARQGATFDEGANHTKVYLNDKCSHLPRHPSKEIPEALRKHILKQLGIN	64	hicAB	3	Gam_138_GBU08884.1_Class_3	MYYPASFEKNEKGLYTVICRDIPEAATCGDNYDDALFMAQDVLLVALDFYFDKKRIVPTPSVAQEGDVLIELPASAWAKVLLLNELISQNVSQSELARRLQVQKQQVTRLVNLHHATKIDFIASALAKLDKTLVLSVQ	Annotated as hicAB
WP_257862416.1	Variovorax sp. ZS18.2.2	Beta_58_WP_257862416.1_Class_3	MKTSEFKRFLASKGAKFVEGAKHTKIYVNGKQTTLPRHAKELGDGLRKAILRQLEIKD	9	hicAB	3	Beta_138_WP_257862140.1_Class_3	MFSYPARVARDGDGYLVTFPDIPEAVTGAKERAEAIELAADALTTAMDFYFEDRRPVPMPSPLKKGQVAVDLPVSVSAKVLLLNEMIAQGKRPAELARLMNARPQEVTRLVDLHHPTKIDTIAAALLAMGRRLDLRLA	Annotated as hicAB
WP_271273836.1	Aliamphritea hakodatensis	Gam_58_WP_271273836.1_Class_3	MKQSEFRRWLESQGVEIKQGTKHLKLYFNGKQSTMPRHPGKEIGEGLRKAIIKQLELN	52	hicAB	3	Gam_136_WP_271273835.1_Class_3	MRYSAIIEKDGSGFIAKFPDIPEALAGGETYEETIQEAQDALITAFEFYFEDQRPVPEPSKTNTGEPIEVPLSVWTKVLLLNTMLEQGVSQSELARRMGTRRQEIQRIVDLHHTTKIDTLSQALQALDKRFSISIS	Annotated as hicAB
CAI8162418.1	Idiomarina mangrovi	Gam_60_CAI8162418.1_Class_3	MKNSEFLKWLIARGVIVKQGSRHYRLYYKDRRSTMPRHPGKEIHEGLRKAILKQLAITEH	8	hicAB	3	Gam_151_CAI8162405.1_Class_3	MKFPVIYQQQDDGILISFPDIPEALSSADSEYQAREMAYDALISALEFYFEDYKRIPNPTSTTSPTGSATDNYVELPPALTAKVMLLNTLAESQVSYAELARRLGKKPQEVQRMIDLRHATKIDTIAAALETLGYQLQLSLTPRKASLNLS	Annotated as hicAB
WP_153762737.1	Agrobacterium sp. MA01	Alpha_60_WP_153762737.1_Class_3	MEKDSRKIIQRLKAEGYELVSVSGSHHKLRKGGKTIIVPHPKKDLPLGTARAIAKQAGWI	20	hicAB	3	Alfa_132_WP_153762738.1_Class_3	MRYYVALVHKDLESAYGISFPDLPTVFSAADRDEDLVINAIEALRLWAEDEELPVPSSHQDIVERSDVRDELAAGAFLIRVPLIEDDTRTVRANITMEAGTLAAIDQVAKQRGLTRSAFLASCARKEIERSA	Annotated as hicAB
CUQ23422.1	Bacteroides thetaiotaomicron	Bacto_62_CUQ23422.1_Class_3	MSYKSVKDVVTMLQENGFVLKSQKGSHMKFEKDGKVVIVPNHNSKGVEKGTYYNILRQAGLK	37	hicAB	3	Bacto_130_CUQ23438.1_Class_3	MKTVEVIVEHAGKNLSAYIEGAPVITVGNDMKELEDNMKEAIELYLEDNSNPCEVLSGEFELKFKIDAATFINYYSNIFTKAALSRITGINERQLWHYAAGVHKPRKQQLEKIQKGIQSLTKELSAINLL	Annotated as hicAB
ERJ63577.1	Porphyromonas gingivalis F0570	Bacto_61_ERJ63577.1_Class_3	MKYSELHRKLRKKGCYPTGKEMAKHPQWYSPITGKTFYTSHHEKEEIPTGTLRKIIREAGL	26	hicAB	3	Bacto_132_ERJ63576.1_Class_3	MKEVIAHIESNKKGFFSIYVEEDLPYGIIGDGYSVEEAKEDFLAVYEASRADYKDRTGEDIEFSFRFVMDASAFLRHYKGVLSLAGLSHVVGINKAQLSQYVCGTRNPSPKTQEKIKQAITAFAEELSHTFA	Annotated as hicAB
NUQ19813.1	Gemmatimonadaceae bacterium	Gemma_65_NUQ19813.1_Class_3	MDSREVIQALEAAGWFEVRCKGSHHHFQHPTRKGTVTVPHPEKDLPIGTLRSIEKHSGVRLRPSA	43	hicAB	3	Gemm_152_NUQ19812.1_Class_3	MRYPAFVSHEGNATLVEFPDAPGCQTFTRGKQVRERAREAIEGWLEAQLEDRTTPPRPSTRVKPPKGAALDWVAIDPILGVRLALRWAREDAGLTQGALAKKMGISQQAYAKLESPDANLTMETLERAARALGMRVELDLVPRTTGGTATVR	Annotated as hicAB
HCT13227.1	Corynebacterium nuruki	Acto_63_HCT13227.1_Class_3	MKYRDLVQRLHAAGFVRTRQGKGDHEVWTAPCLDRPVIITRTREVSPAVTRNALKAIERITKG	5	hicAB	3	Acto_131_HCT13228.1_Class_3	MYTDNHISVHARKWSGGWDLIIDDDNATSTRYLSDATDQVRDYLDTLDPDTDHSTVQVDVVPEIGDLSDQITESREATAAAAAAQADAAAQIRRVARRLRDEGFSVTDSATLLGVSRGRVSQLLSPKTTTA	HicB annotated
KAA9534146.1	Listeria monocytogenes	Firmi_62_KAA9534146.1_Class_3	MPMSVREMLKLLQKNGFEKIDQNGSHVKMYNREKDITTIVPNHRGDIPKGTEKAILKQAGLK	65	hicAB	3	Firmi_128_KAA9534145.1_Class_3	MSKVIYYPAIFVEDSEEKVFNVTFPDVPEAITFGSTVPEAIEMAKEALGLALYNKTDFPVSSSPDLFKDQEGMVFWINLDLDEYRKKNHPKYVRKNTTIPEWLNEAAEKEDINFSQVLTEALKEKLGV	HicB annotated
EFQ24799.1	Aminomonas paucivorans DSM 12260	Syn_76_EFQ24799.1_Class_3	MVRIGSSRDLIRQLQEDGWVLMRARGSHHHFKHPTKPGKVTVKHPRKDVPEGTRRNILRQAGLQDTPGPLERRDGR	-4	hicAB	3	Syn_134_EFQ24798.1_Class_3	MKRGKDVRVYPALLSEEGTYVNVRFPDLPGCVTFGEGYADAIVSARDALGGHLLCLEEDRDPLPVPTPVGKLRPEEGEVTVLIDVRLDTLRKEESQKSVSKNVTIPRWLNELALEAHVNFSSTLQEALRERLGV	HicB annotated
NJC16642.1	Butyricimonas paravirosa	Bacto_62_NJC16642.1_Class_3	MKFSEFYKLIEAAGWTLSKGKKHYKYVHPDYEYSIPVGRHPSKEIPKGTLNEMMKQAGIKKK	53	hicAB	3	Bacto_134_NJC16641.1_Class_3	MGKIIAIIEKSEDGGYGIHTPSVNGLFGYGLTEDEAKESLQEALDSQLEYFDETGKEIPEPLTGEITFEYKYDLSAFFKSFPFINVSAFAKEVGINPSLMRKYKERLAFAGDKQKVIIQNRFNDIIKKLSTVQF	Annotated as hicAB
NGX40610.1	Candidatus Anoxychlamydiales bacterium	Chlam_61_NGX40610.1_Class_3	MPLSGKKMAKLFKKNGYVKIKGGKGSHMKYRKGNKTAIIPNHKELKKGLEKTLFKFLKENK	-1	hicAB	3	Chlam_141_NGX40609.1_Class_3	MRYHFKMHKEGKGFWAECLELKGCITQGNSKEELLENMQDALNLYLEEPEDSSYLAPLPKKIKKSSSSIIEVHVDPEIAFAFMVRYYRIKNNMTQAELAKELGFKKIYSYQRLEKKCNPTLETIFMIKNVFPEFSIDYTLS	No annotation
UBZ00730.1	Pseudomonas cannabina pv. alisalensis	Gam_60_UBZ00730.1_Class_3	MKCSEFRRWLQAQGAEFKAAKGSHFKVYLNGKATIFADHGSKEMHEGLRKSIIKQLGLKD	32	hicAB (plasmid)	3	Gam_141_UBZ00708.1_Class_3	MYQYPLELHQEPTGIWLSCPDIPEMNASGDTLDEALAEALNGMESAFSLYVDQRRKIPQASLPSGDELVMHLPALTVAKIMLWNSMLDNGVSRAELARRLSCTRQVVDRLVDFLHTSKIEQVERALAVLGRRITLSIEQAA	Annotated as hicAB
AWK15554.1	Candidatus Fukatsuia symbiotica	Gam_60_AWK15554.1_Class_3	MKYSEFRRWLISQGVLIEKARGGGSHRKVSVNGKSYVFPDHGSKEMPEPLRKKIIKDLGL	28	hicAB (plasmid)	3	Gam_142_AWK15555.1_Class_3	MFNYPIRLEYDKETAVYVASCRDLPLFNSVGDSVDEALLESVDGLITAISIEIDERRPISNASAVEDGEYVLSLPILVTMKAALHNAMIETGTRKADLARRLGQKGPQIDRLLDVEHSSKVETVELALHQLDRKLDIAVHVV	Annotated as hicAB
QOX16162.1	Klebsiella pneumoniae	Gam_60_QOX16162.1_Class_3	MKYSVFRRWLIQQGAEFKKAPGGGSHQKVSLNGKRSVFPDHGSKEMPEPLRKKILKDLGL	43	hicAB (plasmid)	3	Gam_143_QOX16163.1_Class_3	MFNYPVKLERDESTGAYIVSCRDLPLFNSVGDTVEEALLEASFGLVAAVAIEIEERRPVPVGSKPLENEYVVSLPVLPAMKAALHNAMIETGTRKAELARKLGKNGTQIDRLLDVEHSSKVETIELALHQLNKSVGVSVTSMR	Annotated as hicAB
QEU31562.1	Pseudomonas luteola	Gam_60_QEU31562.1_Class_3	MKYSEFRRWLKAQGAHFEPAKGSHFKVTLGDKATTFPDHGSKEMGEGLRKSIMKQLGLND	115	hicAB (plasmid)	3	Gam_140_QEU31563.1_Class_3	MNEYPVDVHVEDGCVWVSSPDIPELHSAGDDEAEALLEAVDGLESALSIYVSQRRAIPAASKPKKGQHIVRLPALTVAKIALWNAMVEQGVGKADLARKLGVNLPQVDRLVDFLHNSKIESVEHALELLGKRIRVVVEAA	Annotated as hicAB
QXB07914.1	Providencia rettgeri	Gam_60_QXB07914.1_Class_3	MKYSEFRRWLIAQGAELIKAPGGGSHRKVRLNGRQSVFPDHGSKEMPEPLRKKIIKDLGL	25	hicAB (plasmid)	3	Gam_142_QXB07875.1_Class_3	MFTYPVKLEKDADTGAYIASCRDLPLMNSVGDDLQDALFESISGLVTAISIEMDERRPVPTGSKPEKGEHLVTVPVLVAMKASLHNAMIETGTRKAELARKMGKNPQQIDRLLDAMHSSKVEAVEQALYLLNKTVSVDVANA	Annotated as hicAB
QUE78371.1	Stutzerimonas stutzeri (Pseudomonas stutzeri)	Gam_60_QUE78371.1_Class_3	MKYSEFRRWLKAQGVSFEPAKGSHFKAYFGDRQTIVPDHGSKEIGEGLRKKILKDLGLKE	36	hicAB (plasmid)	3	Gam_140_QUE78372.1_Class_3	MFDYPVIVHQEDGCVWISSDDVPELNSAGDNEAEALLDAVDGLESALSLYVDQRRAVPLPSPAKPGQPVVRLPALTAAKVALWNAMCAQGVGKAEMARRLGVNRPQVDRLVDLLHRSKIEQVEHALAILGQRLEISVIAA	Annotated as hicAB
APM41381.1	Clostridium kluyveri	Firmi_60_APM41381.1_Class_3	MKPKQILKLLKNEGWIIKHQNGSHIQLVHPNIPGKVTIPNHNKDLKPGTLNSILKQAGLK	54	hicAB (plasmid)	3	Gam_133_APM41380.1_Class_3	MDKYIYPALFESSEDGGYCITFPDLPGCITEGDTLTEALVMAKEALELHLYGMEDDNEKLPTPTPPEKIKPQLGSFVVPIEAYMPLIREEMANKAVKKTLTIPSWLNKIAEEKKINFSQVLQAALKEQLNIKR	Annotated as hicAB
KLU74309.1	Clostridium botulinum V891	Firmi_60_KLU74309.1_Class_3	MTTRQILKILHKDGWKIKNQRGSHIFLIHPTKSGKITVPDHKGDLKKDTLESILKQAGLK	35	hicAB (plasmid)	3	Firmi_143_KLU74310.1_Class_3	MEVILMDTYIYSAIFKPCEEGGYCVTFPDLPGCITEGDNLKEAMDMAKDALELHLWGMEEDKDPIPTPTAPERIKLENKKTFIVPIEAYMPLIRNELANKAVKKTLTIPYWMNKIAESQKINFSQVLQVALKEQLGIKEQSKF	Annotated as hicAB
ALL69643.1	Paraburkholderia caribensis MBA4	Beta_61_ALL69643.1_Class_3	MKYSEVRKWLKQQGATFERHRSGSSHYRVTLNGRTTIFPDHGAKEMGKGLVEAIRKQLGIR	80	hicAB (plasmid)	3	Beta_139_ALL69642.1_Class_3	MLSYPISLTPDDNGTLLVTFPDVPEAITVGDDEEDAKVQALDALEAAFEIYFAEKRSIPMPSKAKRGQPVVTLPALVTAKVLLADEMLRQNVRKAELARRLSVNQVQVDRLLNFGHSSKIEMVESAFAVLGKRLDVRAV	Annotated as hicAB
QLL64470.1	Sinorhizobium mexicanum (Ensifer mexicanus)	Alpha_62_QLL64470.1_Class_3	MNAAELKKLLTKHGCKFETHRGGSGHQTVRRGNRKTVFPVHGSSKELGKGLVAKILKDLGIK	31	hicAB (plasmid)	3	Alpha_142_QLL64609.1_Class_3	MDEAEDGTISWMVTAPAFPEVTTFGDTQPNACLEGLKAIEEAIAARIVDGEEIPLPLSETKGVGRYVEVPVLTFLKCGLYVICKAKDVSRAELARRLGWHREQVDRLFRLDHKSQMDQIEAAYKALDVPLDVKVDFDFPAAA	Annotated as hicAB
ULG86748.1	Leptospira interrogans	Spir_63_ULG86748.1_Class_3	MKPMNAKQLIRLLEDNGFEFEREGKGSHAIYKKGTITVTVPIHGKKELKLKTLNAILKTAGLK	-1	hicAB (plasmid)	3	Spir_140_ULG86749.1_Class_3	MISYSAILTEDKVEGGYTVEFPDLPGCITEGDTLEEALAFAKDALSLYLESIDMRKLPIPQPSKRTGKNIYLIEPDKNVGFAIWLKLNREEQGLSQAKVANRLGIAQQTYQRFENPRKTNPTLAQIVKLENLFGREILKP	Annotated as hicAB
QSO50103.1	Alicyclobacillus mengziensis	Firmi_64_QSO50103.1_Class_3	MGSSYSSRDILKILRDDGWYLVATKGDHHHLKHPTKPGKVTVPHPEKDLPVFLVKSIFKQAGLE	40	hicAB (plasmid)	3	Firmi_150_QSO50102.1_Class_3	MEKLPDRYIYPAVFHYNDDGISVYFPDLPGCLTFGENQEEAFLMARDVLAGYLAVAEEEGDTIPKPELKQMPALDPNCERLLLIEAWMPPFRSDYADRAIKKTVTLPRWLEEAAAERRVNFSRVLQEALMRELGIHVPRDHEEAAATTGA	Annotated as hicAB
ALE86676.1	Pseudonocardia sp. HH130629-09	Acto_65_ALE86676.1_Class_3	MKLRDVERALLAHDCRVLSEAGPHTKWGCPCGAHTTPVPRHRTISPGVVRSIGKRMACLPEGWLQ	-4	hicAB (plasmid)	3	Acto_127_ALE86573.1_Class_3	MRYFVTARRWERGWELHIADEHGTEVGVTQSRTLGGAEAMVRDYLALDDRDAAAPVEIRPTFDTAVQERITASRARTRAAQREQEAAAKESRAAVALLDDLGLSGTEIASVLRLSRSRVSDLRKASR	HacA annotated - not HicB
QJS06163.1	Cryobacterium sp.	Acto_66_QJS06163.1_Class_3	MVTEQPTRKVVKELKAAGFSSVRTVGSHSTWVSADGAVKVTVPDGHRTISPGVYRKILAAMKEAQQ	-4	hicAB (plasmid)	3	Acto_126_QJS06164.1_Class_3	MSKTYTVSVTRDGKWWMIAVPELDALTQARRVDDVPTAAKELIALETGVALADVEIDQHIELGGEDLAVRIAEITTQRARLAEDEARVRASTEAFAKKLADAQVPVRDIGALLGVTFQRASQLVNS	Annotated as hicAB
QIT13101.1	Clavibacter michiganensis subsp. michiganensis	Acto_66_QIT13101.1_Class_3	MKDAKRSDVEAFLRAQGYSIKRDKGPHTFWAKKDCPSIPLPRHTTTSAGVLRSIEKTIGFVPEEWK	8	hicAB (plasmid)	3	Acto_154_QIT13102.1_Class_3	MSTKTYALDITREGRWWMVYCAELDATTQATKLGEVEEMARDLIAGLLDVNEESFALSMQVIMPSEVTAMLEAADRDEREAREAQRKAADERRAALASLHADFGIPVPEVAAMFEITKSRAYSLIRDHNGAGEQVKKTPAEPRKQSEFGLSLAG	HacA annotated - not HicB
UYW00272.1	Paenarthrobacter ureafaciens	Acto_67_UYW00272.1_Class_3	MKEIKRKEAEAELTKAGWSIIRQSGKHDVWASPDKAVTVAVPRHRTISPGVVRQIAKALPSTPSGWQ	62	hicAB (plasmid)	3	Acto_131_UYW00273.1_Class_3	MTIKRKLEAVAHKEGKWWEIHIHELDQVTQASKAKDIQDMATDLAAVVLDLDPDEVEVNVTLRAPDEAHKRWVQAREDIEKAQELSAKGAAESRAVVAELSQQFTITEVARMLGISTQRVSQLKAKKPSEA	HicA Annotated as HicA; HicB annotated as FliA sigma subunit; locus adajacent to other pot TAS
UYW00207.1	Paenarthrobacter ureafaciens	Acto_67_UYW00207.1_Class_3	MKEIKRKEAEAELTKAGWSIIRQTGKHDVWASPDGAATVAVPRHKTISPGVVRQIAKGLPTTPRGWQ	72	hicAB (plasmid)	3	Acto_128_UYW00208.1_Class_3	MTIKREFEAVAHKEGKWWEIHIHELDQVTQARKATDVEEMAADLAAAVTGLDPDEVKVNVTFRAPSDVMQRWAQARDDIEKGQELSQRGAAESRAIITELSGSFNGTEIARMLGVSTQRISQLKAKKA	HacA annotated - not HicB
WAH99771.1	Arthrobacter sp. MMS18-M83	Acto_67_WAH99771.1_Class_3	MKEIKRKDAEAELARAGWSIIRQTGRHDVWASPDGTATVAVPRHRTISPGVVRQIAKGLPTTPSGWQ	62	hicAB (plasmid)	3	Acto_131_WAH99772.1_Class_3	MTIKRELEAVAHKEGKWWMIHIHELDQVTQASRAKDIQDMATDLAAAVLDLDPDEVSVNVTLRAPDEAMKRWTQARDDIEKAQELSAKGAAESRAVVAELSEHFTITEVARMLGISTQRVSQLKAKKTAEA	HacA annotated; HicB annotated as FliA/WhiG sigma factor
QLW52982.1	Escherichia marmotae	Gam_68_QLW52982.1_Class_3	MGSLARQGGKQSQFKRWLIQQGAEFRKAPGGGSHQKVNLNGKRSVFPDHGSKEMPEPLRKKIMKDLWL	30	hicAB (plasmid)	3	Gam_143_QLW52981.1_Class_3	MFNYPVKLERDDKTGAYVVSCRDLPLFNSVGDSLEEALLEAGYGLVAAVAIEIEERRPVPTGSEPKEGEYVVSLPVLPAMKAALHNAMIETGTRKAELARKLGKNGTQIDRLLDVEHSSKIETVELALHQLNKNIAVSVTPMR	Annotated as hicAB
QCR42112.1	Microbacterium sp. SGAir0570	Acto_69_QCR42112.1_Class_3	MTKRQKHRDVAKFLRSKGWEHVRTKGSHETWKSPDGAMTLVVAAHGGEVSAGIVRQIQNVFDDTPSTWN	11	hicAB (plasmid)	3	Acto_144_QCR42113.1_Class_3	MTRQLAARAYRDEDGWWTIEIPELTSSSPAGGTIIATGAATTFRGIEKAAHELAAAWLDDDSVTVDVDVVIPEDVAQLWKDSTAAEEAAREQQARAATLRRDAVRALRAQGYPAEAAAAALGISRQRIDQLGKSAPVRTSKLAS	HicA annotated - not HicB
QXE31731.1	Microbacterium paraoxydans	Acto_69_QXE31731.1_Class_3	MKAQRTRDVLKHLKSIGWVYLRDGQGSHELWGLPDESQKASIPAGHKEVSAGVLRQIERAGATLPQAWK	13	hicAB (plasmid)	3	Acto_131_QXE31730.1_Class_3	MTQTFAVSVEREGRWWVFEIPELGTGGQAASLDEVDREAQGVAAMWLNVDPAEVAVTVDVRAPKQLLDEWAQAEKDEAEARRAQARAAERRRAVVTALRNEKYSAPDVGRVLGISKQRVYQIEKAKAKASA	Annotated as hicAB
UGY90177.1	Clavibacter michiganensis	Acto_69_UGY90177.1_Class_3	MKPQKSKDVRRFLESIGWVYLRNAKGSHEIWGEPDESVKLSVPFGHKEVQAGILTQLQNLGVQVPKEWK	-1	hicAB (plasmid)	3	Acto_131_UGY90176.1_Class_3	MTGHTYDVDVWREGRWWLFRIPELDTVGQARSLAEVPEEAEGIIEAWNAAPPAPFELNVKVTPPVANLWDVWTEAAREEEAGRNAQAHAAAMRRTVVKQLRGADVSVADVSAMLGLSKQRVYQLQDEKTPA	Annotated as hicAB
UCA22918.1	Mycobacterium kansasii	Acto_69_UCA22918.1_Class_3	MVSEEPTRKLLKRLRAAGFTPGNTVGSHTKWSHELGPTVSVPDGHRTISPGVVRQVNAAIAAAREAKGQ	-4	hicAB (plasmid)	3	Acto_130_UCA22919.1_Class_3	MKHEYKIEIERDGRWWMVNIPELRGLTQARRLSEAPLMAREWIAVTTGTPLADVAVEVTTVKVAGMGDVQQRADHLVHAREQAENAAKEAQKMAASFVHELRVADVPVRDAATLLGLSPQRISQLDSIGP	Annotated as hicAB
UUK67276.1	Clavibacter michiganensis subsp. sepedonicus	Acto_69_UUK67276.1_Class_3	MKPQKSRDVKKHLRAAGWVYIRDAKGSHEVWGTSDGSVTLPVPFGHKEITPGVLAQLEAKGVAMPEGWK	-1	hicAB (plasmid)	3	Acto_128_UUK67275.1_Class_3	MNVRTYEVTVEREGRWWLFRIPELDLVGQARKLAEVDYEARGIIEAMTDADFDSIATNVTVTPPSELWAAWKAAEQEEAAARQAQADAAAHRRDVVKKLRSTGVTAEEAGIVLGITKQRVFQLEKTPA	Annotated as hicAB
QNE45457.1	Frigoribacterium sp. NBH87	Acto_69_QNE45457.1_Class_3	MKPQKTRDVVKFLRSIGWVYLRDAPGSHEIWGLPDESVKLSIPTGHKEVSPAILSKLEKRGVTVPKGWK	-1	hicAB (plasmid)	3	Acto_138_QNE45458.1_Class_3	MSAKARTYAVEVKREGRWWVFEVPELDTAGQAHKLSEVEFEARGIISAWEQVPMESVAVDVTIQTDPELLREWQAAELDEANAREAQARAAAKRRGVVRRLRGQQMSAEEVGLVLRISRQRVYQMEKADKLASKKVDV	Annotated as hicAB
QJS06299.1	Cryobacterium sp.	Acto_69_QJS06299.1_Class_3	MTKPQKYRDVTKFLRSQGWFLLRPGKGGHQIWASEDETQAITIPGHKELSAGVVRQIINVFPNTPQSWK	250	hicAB (plasmid)	3	Acto_142_QJS06300.1_Class_3	MTTTTTTKRTLTARAYRDGKWWTIEIPELTSPSPRGGDTRITAIGQARSVKDIDAAARDIAAVWLDVDEDQIEVQVTVEIPPHAAELWTLAKKNEEDARAAVAEAARLNREAVRALTADGLSQADTARILGLSPQRISQLTH	Annotated as hicAB
AWG02916.1	Clavibacter michiganensis subsp. insidiosus	Acto_69_AWG02916.1_Class_3	MKPQKSRDVRKFLESIGWVFIRPAKGSHQIWGTPDESVKLSVPFGHKEVQAGILTQLQNLGVQVPKEWK	-1	hicAB (plasmid)	3	Acto_131_AWG02917.1_Class_3	MAAHTYDVDVWREGRWWLFRIPELDTVGQARSLAEVPEEASGIIEAWNAEPPAPFGLNVTITPPVPNLWDVWAEAAREEEAARNAQAHAAAMRRKVVKQLRGADVSVADVSAILGVSRQRVYQLQDEKTPA	Annotated as hicAB
CAD5144117	Microbacterium sp. Nx66	Acto_69_CAD5144117.1_Class_3	MKAQKTRDVLKYLKGLGWVYLRDGQGSHELWGMPDESVKASIPTGHREVSPGVLRQIQNVGVELPREWR	14	hicAB (plasmid)	3	Acto_139_CAD5144115.1_Class_3	MSARTFEVSVEREGTWWVFEIPELGTGGQARNLAEVDYEAQGVAAMWLNVSPETVAVNVTVKGPEHALNEWAAAERDEQEARVAQARAAERRRSVVRELRGQLSAPDVGRVLGISKQRVYQIEKTADAGKTIAGHKVAS	Annotated as hicAB
TXS81830.1	Corynebacterium sp. LK10	Acto_71_TXS81830.1_Class_3	MTKPMKRRDLVRKLTRAGFTSREGKGDHEVWTHTLLQRPVVITQTREISPAVTRNALKAIANVERLKKEEK	-4	hicAB (plasmid)	3	Acto_130_TXS81771.1_Class_3	MSTTIHVTAERWEKGWDLILDEDNATSVTRLKDAEQQVRDYLDTIEPAIDHSDVDIDLTVDLGGLQDDIAIARKETLEAARQQERAAAQLRKAARSLKSRNIPAADAAVLLEVSKGRVYQLLAPAQKTHS	Annotated as hicAB
AHW65689.1	Corynebacterium glyciniphilum AJ 3170	Acto_72_AHW65689.1_Class_3	MTKRQKLLRDIRRQAKKTGVSYRESEGDRHTIVHLGTGRPVPIPRHNEIPERTTEAIYKETEEYLGKRWWKQ	-4	hicAB (plasmid)	3	Acto_155_AHW65690.1_Class_3	MTSPTTNHTTNQTGDYTAHVSADGSGWMIDIPGLDRVTYAAHLRDVEATALDLIAIMTGSTPSASDLTIAWPDEIASALTTINSAKQQAELAQQHAMDTVADAVLQLKSSGQSYRDIGAVLGISHQRVAQLLSSKKPAAERIPSPGLQDRAAQSA	hicAB not annotated
QEM25756.1	Rhodococcus qingshengii	Acto_72_QEM25756.1_Class_3	MTKRTELLKEIRAFAKDAGLDIDETEGGNHTKVVVGGRRTVVARHSEIPELTAKAIRKQLGMTEPRQGKGKK	-4	hicAB (plasmid)	3	Acto_129_QEM25755.1_Class_3	MKVTAHAVRSGDWWSVDVPEVDGLFTQAKRLDQIPAMVADAGELLTDIPADQFEVTLDYDFGDPAALREIADAKQLNAAAQRAVDEASRRSRAIVHKLRDRGLSVREVGVMLGITPSRVSQLSKDKATA	HicA Annotated as HicA; HicB annotated as FliA sigma subunit; locus adajacent to parA
BAQ67027.1	Geminocystis sp. NIES-3709	Cyano_79_BAQ67027.1_Class_3	MSEDRFMRGNEFIKKIQKLAKKRGISETVNSSRGKGSHVTLYFGERLTIVRNPKDELKTGTLKAMLSQLGITQNDLNDV	-8	hicAB (plasmid)	3	Cyano_147_BAQ67028.1_Class_3	MYNTTMTNFIFPVQLTPDNEDGGYVVTFRDLPEAITQGDSISECLTEAVDCLEEAIAARINDNREIPQPSVLQEGEYLAELPLTMIFKTLVYQAFREKEINKTQLARQLNLDEKEIRRILNPRHGTKLSTIERVLSALGKKIEVRMM	Annotated as hicBA
QBR04002.1	Paraburkholderia pallida	Beta_84_QBR04002.1_Class_3	MKTKHARTLAAIYTKPTPGGIVFSDIESLVVALGGEIHEGAGSRIAFALNGQRRYHHRPHPGKEAKRYQVEDLRDWFSEMGIKP	-4	hicAB (plasmid)	3	Beta_119_QBR04003.1_Class_3	MSNAMTYKGYFARIDFDGRDNIFVGHVLGVDDRISFHGSTVDELTVDFHAAVDHYLTDCEQAGRKPQKPASGKLMLRIDPDVHARVGIAAAVSGESVNQWSEEVLGRAAREVLERAAHA	Annotated as hicAB
ALV30587.1	Pannonibacter phragmitetus	Alpha_84_ALV30587.1_Class_3	MNSKHRKTLAAIFSEPVPGTIEWAAIEGLLLAAGARLIEGRGSRVRFEKDGEVAAFHRPHPAKEAKRYQVRDARDFLDRIGVRP	-4	hicAB (plasmid)	3	Alpha_110_ALV30586.1_Class_3	MSNTMTYKGYAARIEYDDEDGILTGRIAGIRDTVGFHADTVEGLREAFHEAVEDYIETCARIGKEPQKSYSGQVMFRISPEVHRKAAQAAELSGKSLNQWAEEVLDRAAG	Annotated as hicAB
QRM46510.1	Rhizobium sp. BG4	Alpha_84_QRM46510.1_Class_3	MHKAHRNTLKAIFSEPVSGSIKWRDIEALLVALGADVSEGSGSRVRFMLSGSSLLIHRPHPSPDTKKYVVRTVREFLTNSGIKP	-4	hicAB (plasmid)	3	Alpha_119_QRM46511.1_Class_3	MKAYKGYTGSVEFDEDDMVFHGRVVGIKDIVTFEAETAQDLVKAFHDSVEDYLAFCAETKQEPEKPFSGNLSLRMSPSLHKQVVRAAGNKAQSVNQWITDTLSEAATRDAQSASSTVRS	Annotated as hicAB
YP_010092444.1	Uncultured Caudovirales phage clone 2F_1	Caudo_59_YP_010092444.1_Class_3	MKYSEFERWLRQQGVEVVRSGKGSHRIVSYKGKKTTLPFHKGREIGESLRKEIIKQLGL	16	hicAB (phage)	3	Caudo_138_YP_010092445.1_Class_3	MQYPVTLTHDTDGSFLVRCRDIPEALAVGYSEEEALAEAINGFESAFMIYISERRTIPLPSKKLKDEYLVRLPVRVSFKVALYNEMLAQDLKKADLARRLNWDQKQVDRLLSLKHSTKLESLEEAFHVMGREVDVVVA	Annotated as hicAB
YP_009276459.1	Pseudomonas phage phi3	Caudo_60_YP_009276459.1_Class_3	MRSREVIDLLLEDGWYEVAVKGSHHQFKHPSKPGKVTVQHPSSTIPKGTLNNILKQAGLK	27	hicAB (phage)	3	Caudo_134_YP_009276458.1_Class_3	MKFPVVLHKDPDSDYGVTVPDVPGCFSAGATVSEALANVEEALALHFEGLVTDGEELPQPQDVDAHMKNPDFEGGVWAVVDFDVTPYLGKAVRFNATLPEHLLQRIDERVKVDKRYQSRSGFLATAAMRELSVA	Annotated as hicAB
YP_010842725.1	Gordonia phage Reyja	Caudo_62_YP_010842725.1_Class_3	MKRRDLMKTLGQIAKAAGEDLVTREGGSHTIVTIGDRKTPVPRHNEINEYTAKGIINYMRGE	-4	hicAB (phage)	3	Caudo_171_YP_010842726.1_Class_3	MNPMDITAQVRRSGDWWAIEVPEVPGLFTQARRLEQVVDTVRGAATDLGHDITNVEINVIDDTIDREALALVRQHLAAFERMQREVANESRHLATQLREQGLSVRDTGYLMGVSAQRVSQLTATDESTTNRAPAKRTTRTKRVPVKVTTGRNHQDQSRRHRQGQGQGRRQG	Annotated as hicAB
YP_010652985.1	Gordonia phage Agueybana	Caudo_69_YP_010652985.1_Class_3	MASQKKEAAEIIRRCERDYGCSVKLNGKGHYVITRPGAPRPAYVPATPSGARSLANVKAEIKRYLGIRL	108	hicAB (phage)	3	Caudo_134_YP_010652984.1_Class_3	MTTYRVDVTRDDKWWMIRIPELDGVNGVAEPLTQARRFEDIETEARDLICLVADVAPSTVVLDLHIDVGGMDVGEVSREIATARAEASAAERRAVERSTETARALRAAGLDLRDIGAVVGLSFQRVSQLVGKAS	Annotated as hicAB
YP_010653968.1	Gordonia phage Powerball	Caudo_71_YP_010653968.1_Class_3	MTKRTDLVKTIAKAAKAAGVEWEVEREGANHTIYRLGSQRIAVGRHTELGNRYAEMVYKECEQTLGKGWWR	-10	hicAB (phage)	3	Caudo_128_YP_010653967.1_Class_3	MAVMRISARASRDGKFWLVYVPEVDQYTQGRSLREARLMARDLAASLQGIPLAEVELAQFTVELPGEVRSHLSHAGELRKRAQEANRAAAEEVRVAARQLRDSGLTVRDIGDALDVSYQRAHQLVTAD	Annotated as hicAB
NP_597845.1	Haemophilus phage HP2	Caudo_72_NP_597845.1_Class_3	MGIITTIERQEGETVDSKTAIKMIEEDGWYLDRVKGSHHQYKHPTKKGTVTIPHPRKDLGHLEKSIKKQAGL	28	hicAB (phage)	3	Caudo_133_NP_536819.1_Class_3	MLYPICIEKVNDGYVVSVPDVPGCFSAGDTLSEAMLNAKEAISFHIEGMLEDDEELPKSNPIEQYINQPEYKDFIVTVVDVDLTHLMGKAEKINITVPALLLHRIDQFIATHPEYKNRSNFLSQLATNRLLSA	Annotated as hicAB
YP_009304226.1	Mycobacterium phage Phrann	Caudo_72_YP_009304226.1_Class_3	MVIAPAPTREIVKQLKAAGFTDRDGKGSHTVWTCQHGREQVTVPTGHRTISPAVRRDVNKTIAACQANCKEV	-4	hicAB (phage)	3	Caudo_148_YP_009304225.1_Class_3	MTMHTYKVNVTREDRWWIITVPELDGYVTPSGAINRGTTTQARRLAEVPKEAADFICTVTDSAPSAVMMDVRIEVDGIDVTSYAKHIEHERALAERHACTARQDAMRLARDLAAHGVAVRDIGEALGVSFQRAQQLISAPSKDLASLD	Annotated as hicAB
NP_817709.1	Mycobacterium phage Che9c	Caudo_90_NP_817709.1_Class_3	MTRHLRCLAVKLRLMKSRDVNRRIESLGGIETRQRGSHRRYAVVYTDKSGNERTAFTTVQQHKGQEIPLGTLRAIQRDLEPAFGEGWLLG	-4	hicAB (phage)	3	Caudo_127_NP_817708.1_Class_3	MNYTATVTREGDMWLAEVAGLPGAHAYARTLSRLREELTDAIILSADLADDAVVSIEFNLDPQLSNHLIVEAFEVARQRIALRDKECQVVRETAEVAKKLIADGWSVRDAAGALDVTPGRISQLVRN	Annotated as hicAB
DAF27742.1	Caudoviricetes sp.	Caudo_57_DAF27742.1_Class_3	MKKRELLKLFKNAGWYFLRDGGNHEIYTDGKNIVAIPRHADINENLAKGLIKRWGLK	30	hicAB (phage)	3	Caudo_128_DAF27741.1_Class_3	MNTVIYPVIFEKDNDGYLVTIPDLDTQTQGADFVEAINMARDLISLWVMNLEDMGKEVPKPNTVNNPLPVGAVVSYVDANISEYRKKYGYKTVKKNCTIPAWLNTKAEEMNINFSQVLQDALIEKINA	Annotated as hicAB
DAS15811.1	Caudoviricetes sp.	Caudo_57_DAS15811.1_Class_3	MKPRQFLKYLQSQGVEIQQGTKHYRLYRNGKNTQLTRSSKDIADATVSKIKKQLEIE	59	hicAB (phage)	3	Caudo_144_DAS15810.1_Class_3	MRYYPATLEQLEENGKTYYLGSFQFSENSFANVQGDTEAEAIAELESSLIGAVEFAIKDEEIFPEPRKPQKGEILVLMPTLVEAKMLINNERVKRKLSKTELGKLAGFSPAEMQRLLNPWYKSGIDKLDRLAQALNLTFNLTLN	Annotated as hicAB
DAQ53762.1	Caudoviricetes sp.	Caudo_97_DAQ53762.1_Class_3	MRIAGIFFIIDRNISVISLLLIEIFLSLQCQTINEINIMKYSEFHRKILAAGWKFSHAEGSHYFYTKNGKLSEPVPYHGAKEFPEPLRRKIARAMGI	46	hicAB (phage)	3	Cauda_133_DAQ53774.1_Class_3	MEKIIMNICASSDSFGAYSENCEGIYAAGGTVEECKKDVEVAIALIKKNLPEERWPEQIKGDYTLVWHYDIQSLLLYYGGLLSLSGLERLTGIHQKQLWSYMHGRSKPRIQQKQRIEKALHSFANELADVSVL	Annotated as HicAB
WP_021462049.1	Gallibacterium anatis	Gam_58_WP_021462049.1_Class_3	MKQSEFLRWLKAQGVEIKDGSNHIKLYLNGKQSVLPRHPSKEIAKGTELAVKKQLGLK	48	hicAB	3	Gam_138_WP_021462050.1_Class_3	MLYPAIFEKEDSGLYAVSFRDIPEALTCGDNYEDALAMAKDALVTAMDFYFEDKRSVPLPSEAKDGEVLIELPPSVAAKVMLLNEMIKQNISNVELAKRIHVKPQEVQRITDLSHSTKIDTLNRAFQALGKRLEISVL	Annotated as hicAB
WP_035827165.1	Cupriavidus sp. SK-4	Beta_58_WP_035827165.1_Class_3	MKQSEFRRWHAGQGATFSEGAKHVRVYLNGRQTRLPRHPSHEFREGLRKAILKQLGLS	50	hicAB	3	Beta_138_WP_035827167.1_Class_3	MLRFPANIVPDDAGFAVSFPDIPEALTSGDTIEQAREMAADALATAMEFYFEDGRPVPLPSKAKRGQHLVELPASVSAKVLLLNEMIAQGVTQAELARRLHTRKQEVQRIVNLDHATKIDTIEAAFRALGKRLELTVA	Annotated as hicAB
WP_073429536.1	Paraburkholderia terricola	Beta_58_WP_073429536.1_Class_3	MKQSEFRRWLADQGATFQQGSKHLKVYLNGRQTTLPRHPAHEISEPLRQAILKQLKCK	68	hicAB	3	Beta_140_WP_073429537.1_Class_3	MFRYPARIEPDEGGFTVSFRDIPEALTSGGTLEEAREMAADALATAMDFYFEDKRPVPLPSKARRGETLIELPASLAAKVLLLNEMLAQKVSPAELARRLHTRSQDIQRVIDLGHATKIDTIAAALAALGKRLELSIVPA	Annotated as hicAB
USX29703.1	Oxalobacteraceae bacterium OTU3CINTB1	Beta_58_USX29703.1_Class_3	MKQSEFVRWLRQNGATFKEGTNHLKVYLNGEQSILPRHPSKELKTGIVEGVKKALKLK	67	hicAB	3	Beta_137_USX28540.1_Class_3	MKYPATFTPEAAGITVTFRDIPEAITQGDDEADALFMAKDVLLAAMEVYFDEKRTVPSPSAPQRGDRLIPVPASVVAKILLLNQMLEQDIIPSELARRMATTRQEVNRLIDLKHTTRIDRIEEAMAALGRKLELSVA	Annotated as hicAB
WP_257050920.1	Pelistega suis	Beta_58_WP_257050920.1_Class_3	MRQSEFLRWLLNQGVSASHGTNHLKLYYKGRQSVMPRHPSKELATGTVEAIKKQLGLK	16	hicAB	3	Beta_137_WP_257050921.1_Class_3	MLYPAIFTKEANGYSVIFRDIPEAITCGDDWEDAVFMAKDALITALDFYFEDQRTVPPPSPAQADDVLIELPASLYAKVLLLNEMVKQKISNVELARRIDVRPQEMQRITNLNHPTKIDTIAKSLSALGKQLILEVA	Annotated as hicAB
WP_174015548.1	Agrobacterium rhizogenes	Alpha_62_WP_174015548.1_Class_3	MNANELKRWLAKQGCRFEPHRGGSGHLTVYLNDKKSQLPMHGAAKELGPKLVAKIKKDLDLK	14	hicAB	3	Alfa_148_WP_174015547.1_Class_3	MAWYKLAIQPDGDVWLVTSEDFPELVSFGQTQEEACRNGLNAIEEAIAARIADGEDIPLPLQDSQCNGGRYVQLPMMVYLKAAIYMLMRAKGWTRADLQRALDWPHREQIDRLFRLDHQTKLDSIEEAFKALGVPLKIEIPFQRPEAA	Annotated as hicAB
QEM66729.1	Geobacter sp. FeAm09	Delta_62_QEM66729.1_Class_3	MNSAEMKRWLEKQGCTFEAKKGGGGHLIVKLGDRKSELPMHGHGRELKKGLVEGVKKQLGLK	13	hicAB	3	Delta_138_QEM66728.1_Class_3	MLAYPVHLEPAEEGGFVVTFPDIPEAITEGDDETEALVWAQDALETMLESYMDDRQRIPYPSPANGRPVVVLPVVAAGKVILHNTMLDAGKKKADLARMLNLAPTLVDRLLSLRHKSRIEQIETALAIFGKKLVVDVI	Annotated as hicAB
EGV29172.1	Prevotella oulorum F0390	Bacto_64_EGV29172.1_Class_3	MRRYKVKEVIKLLEADGWVLFATKGDHRQFKHPTRPGKVTVRGQQSEVLSQFLLNSIWKQAGWR	46	hicAB	3	Bacto_132_EGV29174.1_Class_3	MEKIRVEIQWCGHNFGATLSDNVPGAIALTAKTYQELMKAIPETLQFHVEGLLADGDAVPEWLAKGAYEFEYHLDTAALIRSCEQYASLAAISRASGVNARLLSHYANGLKKPRPAQRQRIVEGLHKIGRHLMSVV	Annotated as hicAB		METSGMEMTCCLHGKDKWFKIGWKWKKYELKFSGAVTILGQP
RGM40944.1	Phocaeicola plebeius	Bacto_61_RGM40944.1_Class_3	MKFSEFYKLIESAGWTIEKGKKHHKYVHPDFDYFIPVGRHPAKEIPKGTLDSMMKKAGLKK	58	hicAB	3	Bacto_134_RGM40943.1_Class_3	MKKIQAIIEKADDGGISIYSEDVNGAYGFGLTEQEAKEDFVSVLEEQAEYYKEKHGEFPSWYKAGYSVEYVYDLSGFFEAFPFINASKFAKEIGINESVMRKYKGKIITASEKQRAIIQSKYNEILKRMANVKF	Annotated as hicAB
VTV19242.1	Variovorax sp. WDL1 plasmid	Beta_58_VTV19242.1_Class_3	MKTSEFKRFLASKGAKFAEGAKHTKVYLGGRQCTLPRHSKEIGEGLRKSILRQLEIKD	9	hicAB (plasmid)	3	Beta_138_VTV19240.1_Class_3	MFSYPARVTRDGDRYMVTFPDIPEALTGAKSRAEAIELAADALTTAMDFYFEDRRPVPMPSPPKRGQIAVDLPPSVSAKVLLLNEMIAQGKRPAELARLMHARPQEVTRLVDLHHPTKIDTVAAALRAMGKRLELRLA	Annotated as hicAB
WGP08108.1	Bacillus subtilis	Firmi_69_WGP08108.1_Class_3	MKPQKTKAVKKFLKSQGWEFLRDGKGSHELWGDPQTGDRLSIPAGHGEVSPGVLRQLEAVLPNIPREWK	-1	hicAB (plasmid)	3	Firmi_135_WGP08109.1_Class_3	MTRKISVKAYREGKWWTFEIPELGAPAPSGNGAFMMPVGQTRAAAKVAEEARDLAALWEDGDAEDFEVSVTFVLPEEITTAQHTAEELEARGRAELDEAAQLRRKAVRALLADDVSQVDAAAVLGISRQRVQQLA	HacA annotated - not HicB
BBZ15027.1	Mycobacterium branderi	Acto_72_BBZ15027.1_Class_3	MIAPAPTREVVKQLKKAGFTKRDGKGSHTIWTCKHGRYSVSVDTGHRTISPGVRRQIDTAINECDTNCKKEG	-1	hicAB (plasmid)	3	Acto_140_BBZ15028.1_Class_3	MMHTYQVNVTRDGKWWMITVPELRRYVTPDGSINLSDTTQARRLSEVPAQARDFICTVTDKAPSEVALNITIEVDGIDVTARANKMRHDRELADRYAAIAQAEAKELARDLAAHGVAVRDVGEVLEMSFQRAQQLISATR	HicA annotated - not HicB
AKI27465.1	Moraxella phage Mcat10	Caudo_56_AKI27465.1_Class_3	MKYSDLIKMLHAQGATFKEGSKHTKVYLNGKQSTIPRHKEVNEITAKNIIKQLQKD	53	hicAB (phage)	3	Caudo_137_AKI27464.1_Class_3	MHYPATLTPHDTGFTVTFRDIPEAISEGASLDEALHMAADALMVAMEFYFEDNRAVPMPSDAQDGEHLVSLPPSVWAKVLLLNEMIAQNISQAELAKRMGIIPQKVTRLVDLSHATKIDTLANAFAKLGKRLQVGLV	HicA and HicB not annotated
DAU69015.1	Caudoviricetes sp.	Cauda_86_DAU69015.1_Class_3	MQLTIVVSVKLIFLEMKVLKVKVVMTILEANGWIHVRTRGDHWIYRKEGEARPIPVPGNPNDDLAIGTLKSIFRQAGITDEDLKNY	85	hicAB (phage)	3	Cauda_134_DAU69016.1_Class_3	MKTLTVIIERTENNYSAYIEGVDGVVVTGQSVKEIKRNIISAIDALKDECKEFGGEIPEELEGDYSLTFKMDVKSVLDFYSHVFTKSGLERITGINQKQLWHYASGNRTPRPEQALKLENALHDLGEELLAINL	Annotated as HicAB
DAU42083.1	Caudoviricetes sp.	Cauda_89_DAU42083.1_Class_3	MAKIFGYKYKIYYLCNAKQKGTRMNKLKVREVIQLLKKEGWVEIKANHGDHRQFKHPTKKGKVTVRGKMSETLNDFLLLSIWRQAGWRK	60	hicAB (phage)	3	Cauda_137_DAU42101.1_Class_3	MEKIKVKVDWSDKNFAAVTDDARLCGMVLVTASTYEKLMSDLRDAIVEHVEGVVADGDDLPEWLKCGVYEFEVDLGAAALLRCCLQYTTFAAVAHATGINQALLTHYVTGLKVPRDKQRARIVEGLHRIGEALLSLK	Annotated as HicAB
DAS98750.1	Caudoviricetes sp.	Cauda_91_DAS98750.1_Class_3	MFFLKKSQWKLARNKNVPYICSVQLKFFDIMKFSEFYRLLEQHGWTIKKGKRHHKYVHPDFDNFIPVGRHPSKEVPKGTLEKMLKDAGLKK	70	hicAB (phage)	3	Cauda_134_DAS98751.1_Class_3	MKKITLIIEKAEDGGYGVYSKEISGVIGYGLTENEAKEDAKEILEEQAEFYREKHGAFPEWYSKNMQIEYRYDFSGFFLAFPFFNVSKFAEEIGINASLMRKYKEGLAFASEKQKALIQEKFNEIKQKMNLVQF	Annotated as HicAB
DAE60262.1	Caudoviricetes sp.	Caudo_95_DAE60262.1_Class_3	MGNSPPCHLYKQKCLFLLDVINKNVYTYLKLNRQEEEVKQSELRRWLAAQGAEFKDGTNHLKIYLNGKQTVMPRHPGKEIPEPLRKAILKQLGIK	47	hicAB (phage)	3	Cauda_135_DAE60261.1_Class_3	MRYPVIFEHDETGWAVFFPDIPEAMTGGETREEALEMAQDALVTAFDFYFDDRREIPAPSADGEAFVEVPSSVAAKVLLLNRLVSTNTSNAELARMINTRPQEVQRIVSLGHSTKIDTIQKALAALGQHMEIVVR	Annotated as HicAB
DAX82341.1	Caudoviricetes sp.	Caudo_99_DAX82341.1_Class_3	MPCAQISIIFNTFNAINLGISIIFRTFAVLKTIRDMKKYKVKEVLKMLEQDGWYKARSRGDHRQYKHPTKPGTVTVRGKESEVLDQFLLNSIWHQAGWK	70	hicAB (phage)	3	Cauda_140_DAX82340.1_Class_3	MIMEKITVNVAWCDKNFGGSFGESVPGAAVFTARTFAELQQAAKETLEFHVSGMIEDGEDVPEWLKSGDYEFVYNYEDAAALLHAYEPYVSLAAISRASGINQGLLSHYANRLKKPRPEQRRRIVDGLHKIGNELQHVTC	Annotated as HicAB

## Sheet: Class 4 hicAB-RHH
HicA_ID	Organism	HicA_Label_in_Tree (Org_L_ID)	HicA_sequence	Gene_distance_(minus_refers_to_overlap)	GO	Class hicAB GOs			HicB DBD Domain	Comments incl. annotation
WP_002209384.1	Y Pestis CO92	Y_Pestis_66_WP_002209384.1_Class_4	MESGELIKRLEDAGWQIRGGRKTNSGSHVTLCKPGVRKIITLPYPRKDISKGLLRQAQKIAGIKLS	174	hicAB	4	Y_Pestis_135_WP_002209383.1_Class_4	MIYPIFIFKTVEGFDGYFPDIDGCFFAGNTFADISKNAEEAFAVHIEALMNEGFPLPSPPKDPHRYIDDPRLKEEGGILGFVEIDPAKYESKAVKFNLTMSQNLLTAIDKFIATNRGYKNRSQFLAELAREKIIS	Phyre says RHH	hicAB annotated as hicA3B3; HicB has C-ter RHH domain; HicA3 derepreses the hicA3B3 promoter (Pradel et al, JB, 2014)
CAH37841.1	B pseudomallei K96243	B_pseudomallei_59_CAH37841.1_Class_4	MNSSKLIRMLEEDGWRLVRVTGSHHHFKHPKKPGLVTVPHPKKDLPIGTVKSIQKSAGL	44	hicAB	4	B_pseudomallei_138_CAH37842.1_Class_4	MEFPIAVHKDDGSVYGVTVPDIPGVHSWGETIDDAIKNTREAIVGHVETLIELGEDVEFTCSTVEELVAKPEYAGAVWALVSVDLSQLDSKPERINVSIPRFVLHKIDAYVASRHETRSGFLARAALEALNEGKVRHA	RHH	Annotated as hicAB; HicB has C-ter RHH domain determined experimentally; AF2/FS yield 19 hits on RHH, 4 on HTH and 0 on Phd/YefM (most hits are HicBs)
BAB76976.1	Nostoc sp. PCC 7120 /Anabaena PCC7120	Cyano_98_BAB76976.1_Class_4	MGLNSKHQKTLDDIFENPVRSNIPWSDIESMLIALGAEVSEGRGSRVRIALNGVKATFHRPHPEKETDKGAVKSMRRFLTESGVQEDLETGGLSDNEI	-17	hicAB	4	Cyano_108_BAB76975.1_Class_4	MTMKYKGYEAIVEFDDEAEIFHGEVINLRDVITFQGDSVKELKQAFHDSVDDYLEFCQERGEEPEKPFSGKLMLRINPELHKIIAIKAKKEGQSLNSWIEKCLCMYVP	RHH	Annotated as hicAB; HicB has C-ter RHH domain
ATB05370.1	Sinorhizobium meliloti str B399 / Rhizobium meliloti 102F34 /Ensifer meliloti B399	Alpha_62_ATB05370.1_Class_4	MKSGDIIAALQKDGWYEVATKGSHVQFKHPKKHGRVTVPHPKRDLPIGTLRSIEKQSGLKLR	4	hicAB	4	Alfa_153_ATB05371.1_Class_4	MRNYIGLIHKDAESDYGVSFPDFSGVVTAGADLDDARAMAEEALALHIEGLVEDGEAIPEPSSLEVVMSDAENRDCVAILVAVKTEAKRAIRVNVTLPEGVLKQIDAFAEAHGLTRSGFLARAATHEIERANDGHDAYAESRLSALGTSSKNV	RHH	Annotated as hicAB; HicB has C-term RHH domain
AAK75860.1	Streptococcus pneumoniae TIGR4	S_pneumoniae_68_AAK75860.1_Class_4	MVLSGGKSAMPMTQKEMVKLLTAHGWIKTRGGKGSHIKMEKQGERPITILHGELNKYTERGIRKQAGL	36	hicAB	4	S_pneumoniae_150_AAK75859.1_Class_4	MLVTYPALFYYDDTDGTEATYFVHFPDFEYSATQGEGISEALAMGSEWLGITVADLIESDGELPQPSDINSLSLIDNDPFKDDEDFVSTYDLDKSFISMVSVDVSEYLGSQEPIKKTLTIPKWADKLGREMGLNFSQTLTDAIADKKVQA	RHH	Annotated as hicAB (HicA: SP_1787; HicB: SP_1786); Phyre says CopG-like RHH
WP_002790357.1	Campylobacter	Epsi_75_WP_002790357.1_Class_4	MSKKDKIIKDLKNNPNNVRFETLKILLESEGYECFNKGGSHYQFRKKECDLITIPFKRPIKAIYVKMVLKAITGE	3	hicAB	4	Epsi_119_WP_002779573.1_Class_4	MKDLDYYLNLPYEIIIKKLDEKDGGGYFARYKDFPYIMGDGENEIEALKDLKEAFKGALEVMLEKGDYIKEPIDNEAKIRINITLPKSLVEAIDTISDNRSKFLADLANSAIKSYKIST	RHH	HicB annotated with RHH DBD
GBF23413.1	Candidatus Gastranaerophilus sp.	Mela_77_GBF23413.1_Class_4	MSKRDKLIQKIMTGKNVSYTEASRVLIDLGYIPKQTSGGSSHITFRKNECEKIVLIQTQNPVKPYIIKQIQEALNGK	-9	hicAB	4	Mela_120_GBF23412.1_Class_4	MVNKDLNYYLNLHWTYRFEWSDEDEGYVASVAELKGCKSFGETIEEATAMIKDALLSYIDCCLEHSDAIPEPIKPIDFKGHITYRTTPETHYKLAKKAAVMGKSINAFIDEAVSENLKYG	RHH	Phyre says HicB with RHH/CopG-like DBD
RPI49731.1	Acidobacteriota bacterium	Acid_63_RPI49731.1_Class_4	MTSADLIKELIAAGWELFRSRGSHHQFRKDGRVVTVPHPKKDLGVGLVKAIRKQAGLSTGESK	-4	hicAB	4	Acid_177_RPI49732.1_Class_4	MKYSVAIEKGDERHAYGVIVPDLPGCFSAGDTFEQALDNAQEAIELHIEALLDSGEPLPMPRPLDAHVRNKDYARMVWAFVDVPVEALDDSVERVNLSLPRRVLRRIDAEAGRRGRTRSSYMAEAALACADESERHSTAHRDATESVTDSYGRTNPTRTAGERTPSPGRGDTRRKSK	RHH	Phyre indicates N-term HicB and C-term RHH
QKS82501.1	Pseudomonas bijieensis	Gam_84_QKS82501.1_Class_4	MNNKQHSTLRAIFSRPTPSTLEWARIESLLGAAGAKTIEGSGSRVRFELNGVVATFHRPHPDKEAKPYQVRDARAFLEQAGVTP	-4	hicAB	4	Gam_110_QKS82500.1_Class_4	MNVMNYQGYAARIDYSDEDGLFVGHIAGIKDVVGFHGESVSELRAAFEEAVTDYLETCAKLGRAPQKPYSGNLSLRLAPALHATVAVKAQLAHKSINQWVADVLDREVHA	RHH	Annotated as hicAB; Phyre says RHH domain in C-term of HicB
RUR09500.1	Legionella sp. km772	Gam_87_RUR09500.1_Class_4	MIMNAKHKKVLKNIFETPVSSSIIWKDIELMLIALGAEVTEGNGSRVRIALNGIRAVFHRPHPKKETDKGAVVSMRRFLKEAGVKPC	-7	hicAB	4	Gam_106_RUR09501.1_Class_4	MLNYKGYIGNVEFDDEAEIFAGEVINTKDVITFQSDSAHDLKQAFIDSIEDYLAFCKERNESPEKPFSGKFNLRIPPDLHREAYVVAKQSGKSLNSWVCDVLRHAI	RHH	Annotated as hicAB; Phyre indicates RHH/CopG in C-terminus of HicB
AKN37086.1	Vibrio cyclitrophicus	Gam_82_AKN37086.1_Class_4	MGKKDKLLLSLANARKVFAWNELSSLLVSLGYVKKEMAGSRVRFYHKEKDALLLMHKPHPENEIKGGALKSVKGHLKNEGFL	-4	hicAB	4	Gam_112_AKN37085.1_Class_4	MSYLKYKGYLGTIEPDMDAGILFGNLAFIKDTVTYEASTLSQLESEFKVSVDEYLASCEELGREPQKPCKGSFNVRVGGRLHREIVEAAMDRGINSFVKEAIEEKLIREHYR	RHH	Annotated as hicAB; Phyre says RHH/CopC-like domain in C-term of HicB
KTD62662.1	Legionella shakespearei DSM 23087	Gam_75_KTD62662.1_Class_4	MKSAEIIKIIERDGWVQCHQKGSHCQFKHPTKKGRVTVPHPKKDLPIKTVTSILKQAGVNKEDIK	-4	hicAB	4	Gam_134_KTD62663.1_Class_4	MRYPVVIHKDELSDFGVSVPDIPGCYSAGNTYDEALTNSIEAIECHLEGLLMDNESLPVGTTIDRWINDEEFQGGVWAFIDIDLSQISGKAKRINITMPERVLSLIDLYAKNHAIKNRSSFLADAALSYMETHK	RHH	Annotated as hicAB; Phyre says RHH/CopC-like domain in C-term of HicB; hicA edited at N-terminus by delting approx 30 aa
AII76049.1	Bifidobacterium adolescentis	Acto_65_AII76049.1_Class_4	MRFKEIEKRLLADGWVLKSQRGSHRQYVHPVKPGKVTLPNHTGDLDPRTVKSIWKQAGINERRTK	-4	hicAB	4	Acto_137_AII76048.1_Class_4	MKLVYPIILYPMEEHEGGYTVEVPDLPGCVTEGHDLADALDMARDAASGWILDEMEDGRAVPHASNITDVKPDEPDGIVSLISLDMDAYAEKYGSKAVRKNVTIPAWLDTFGERNNINYSQVLREGLESRYRALQDA	RHH	Annotated as hicAB; Phyre says RHH/CopC-like domain in C-term of HicB; HicA N-term edited by deleting 29 aa
AQY42262.1	Bacillus thuringiensis	Firmi_60_AQY42262.1_Class_4	MSSREVIKRLKKEGWFIANIEGSHHQFKHPSKVGKVTVKHPCKDIPKGTLRSIYKQAGWL	51	hicAB	4	Firmi_139_AQY41498.1_Class_4	MKKDYYVYPAILEKSSDGYGIYFPDLPGCVSHADTQEDALKEGREALGLHLYGMEKDNESIPEPTPIDKLELDKDENSFLIDVWMPPLRNKDKTTYKRKNVTLPSWLEEYATHKGVNFSEILVEGLEMHLGIKDKKNTP	RHH	Annotated as hicAB; Phyre says RHH/CopC-like domain in C-term of HicB
ATE76459.1	Pseudomonas frederiksbergensis	Gam_70_ATE76459.1_Class_4	MQSRLLIKELMEAGWTLDRVTGSHHIFTHRYNPYTIPVPHPKKDLPIGTVKSIRRRAGLYCPGASLAGDP	-1	hicAB	4	Gam_134_ATE76460.1_Class_4	MQYPICIEWGDENTAIGIQIPDIPGAVTAGDTFEDAYNAAVEIAHIMLQEIMADGESIPMPTSAAAHRENPEFADMGWGMLELDISPYLGKTEKVNVTLPGYVIQRIDRYVREHNVKSRSSFLADAAMEKLVRH	RHH	Annotated as hicAB; HicB has RHH/CopG-like domain
NNL51122.1	Woeseiaceae bacterium	Gam_67_NNL51122.1_Class_4	MPPKIRELIRELTAAGFENRGGRGSYRNFRHAKGGNITMSGRTGDDAKHYQIRDVKRAIELVTDEEA	-14	hicAB	4	Gam_112_NNL51123.1_Class_4	MKKRNQYLKLVEWSEEDRCFIGRVPGLALGGVHGKNERNVYEKLCDLVDEWVEIYAEDNLPLPAATVGKRYSGKFNLRVGEELHERLAIESMKVSESLNSYCVKALKKEVES	RHH	Annotated as hicAB; Phyre says RHH in C-term of HicB
TGQ42446.1	Mesorhizobium sp.	Alpha_84_TGQ42446.1_Class_4	MKAAHRQTLGKIFANPVSASIKWRDVEALLIALGAQVSEGRGSRVRFTLNGMTLRVHRPHPSPDTKAYVVREIRTFLIDSGVEL	-4	hicAB	4	Gam_122_TGQ42447.1_Class_4	MKPYKGYLGTIEFDENDVVFHGRIIGIRDIFTYEADSAEELLKAFHECVDDYLEFCAEQNKEPEKPFSGKLALRTTPEVHRLVSRAAASDGKSINQWVSDALAEAARKRIDEGSTKVTSRGH	RHH	Annotated as hicAB; Phyre says CopG-like RHH in C-term of HicB
AHB38844.1	Enterobacter hormaechei subsp. oharae	Gam_61_AHB38844.1_Class_4	MMKSADLLKELMAAGCELKRHNGGSHQIWWSPITGKTFPVPHPKKDLPLGTVRSIRKLAGI	25	hicAB (plasmid)	4	Gam_147_AHB38845.1_Class_4	MFFSVGIESPVNSDTAYGISVPAFDRFDYGCVSAADEQSDIPVMAREAILMVVEEMLLSGKHSVEDITDAGFMVYSANADYAHCDYWVMIDVDLSQFEGKQQRLNITLPDVLVKRIDGFIQGNKAVYRDRSHFLAQAARHELTQKNT	RHH	Annotated as hicAB; HicB has RHH/CopG-like domain
APV37620.1	Acinetobacter soli	Gam_62_APV37620.1_Class_4	MNNKDIIKRLEQEGWYKVGGKGDHEKYKHPEKSGHVVVPHPRKDMPIGTLRNIYKQAGWEWR	2	hicAB (plasmid)	4	Gam_128_APV37621.1_Class_4	MLYPVYVHKDEDTAYGLTFPDFEGCFSAADEMQDIQRMAQEAVELHFDGEDLKLPKPSSPEQWLGDERFQDGFWLLIDIDTSKINTKSVRINVSMSESLVKRIDAVAKRQHLSRSAFLAKSAELALHD	RHH	Annotated as hicAB; HicB has RHH/CopG-like domain
WGR55721.1	Paracoccus versutus	Alpha_62_WGR55721.1_Class_4	MERNSRKLIKMLEADGWVRVAVKGDHWQFKHPEKPGRVTVPHPNKDIKAGTVMSIYRQAGWR	12	hicAB (plasmid)	4	Alpha_135_WGR55722.1_Class_4	MRYVAFLHTDEAGGFGISFPDFPGAISDGDTVEQAIQRGERALAFHVQGMREDGLDVPAPRSVDDILADPDLAEWREGAQIAHVALILDRGSPKRVNISLDPGLLDAIDAEAARRGMTRSAFLSSAARAEIHAAH	RHH	Annotated as hicAB; HicB has RHH/CopG-like domain
QCO00211.1	Azospirillum argentinense	Alpha_66_QCO00211.1_Class_4	MGKVYSSREVIAILEADGWREVNQVGSHKQFKHPTKKGRVTVQTPVKELSIRDLKSIEKQSGLKLR	62	hicAB (plasmid)	4	Alpha_134_QCO00210.1_Class_4	MSSRYYPIILERTEDGLNATFPDFPGLTAFGVNAADVVAHAETGLALHIAGMIEDGDTIPEPSDIDAVPVDEEAPPEAGRLLVRADLPGRAVRVNVTIDEALLAAIDAEAKLRDTSRSGFLAAAARRELAQRAA	RHH	Annotated as hicAB; HicB has RHH/CopG-like domain
AJE23781.1	Azotobacter chroococcum NCIMB 8003	Gam_70_AJE23781.1_Class_4	MHTMQREEAMMRSREVIELLEADGWYEVAVKGSHHQFKHPTKPGRVTVPHPKSDLPKGTWQSILKQAGLK	31	hicAB (plasmid)	4	Gam_134_AJE23782.1_Class_4	MKYPVVIHKEQSSDYGVTVPDVPGCFSAGETMTEALENVREALELHFEGLLADGEPLPQPQEIDVHAANPDYAGGVWALVDFDVMPYLGKAVRFNATLPEHLLARIDAYVKAHPEQKSRSGFLAEAALRVLQHA	RHH	Annotated as hicAB; HicB has RHH/CopG-like domain
WGI72534.1	Neorhizobium petrolearium	Alpha_73_WGI72534.1_Class_4	MFADPVLAGIVWRDIEALFVACGAEITEGQGSRVRVVLNGVRAVFHRPHPQKETDKGGVKSVRRFLLEAEIQP	-2	hicAB (plasmid)	4	Alpha_113_WGI72535.1_Class_4	MTTMHYKGYEAVVEFDEDADIFHGEVVNMRDVITFQGTSAAELKQAMADSIEDYLVFCKERGEEPEKPFSGQFVVRTEPSIHKAVSSAARREGVSLNKWVTQALERAVSRKVA	RHH	Annotated as hicAB; Phyre says HicB has RHH/CopG-like domian in C-terminus
AMW35742.1	Haematospirillum jordaniae	Alpha_75_AMW35742.1_Class_4	MRIILGRKGRQSGTVFETNSRKLIKLLEAHGFELVGTTGSHHKFKCEDRTVTVPHPKKDLPIGTVRQIYRQAGLL	15	hicAB (plasmid)	4	Alpha_156_AMW35715.1_Class_4	MRYYIGVVHQDENSAYGIHFPDVPGCFSAADTLDELLPNAAEAVALHLEGERIPRARSLEVVRRLRDVQADLKNGAFLLAVPFIHLTGRTVRANITMDAGLLDATDQAAKERGLTRSAFLADLARREMGIPAASQDYTIAEEGAPRPQKPRRLTMR	RHH	HicB annotated with RHH/CopG-like domain in C-terminus
EAT97552.1	Campylobacter concisus 13826	Epsi_75_EAT97552.1_Class_4	MSKNDKLLKELENNPKNVRFEVLEKLLLNNGFNLRGIKGSHHQFTNGKILLTLPYKKPMKTYYVKLVLDAIKDKQ	-4	hicAB (plasmid)	4	Epsi_117_EAT97540.1_Class_4	MKNLDYYLNLPYKIELKKIPQNQGGGWGAFMPELNSIAFFYGDGESKEEALAELEEAFKFTIETALADGIKIPEPIDENAKVRINLTIPKGVLNAIDAVTSNRSAWLSELARKALAI	RHH	HicA annotated - not HicB; Phyre says RHH/CopG-like dom in C-term of HicB
ABX51741.1	Shewanella baltica OS195	Gam_81_ABX51741.1_Class_4	MTKTDKLLAKLKSSKTLTWNELAGALKVLGYQQVEGDGSRVKFDNGIPKELINLHKPHPKNELKAYALRQVRDKLTEWGKL	-4	hicAB (plasmid)	4	Gam_112_ABX51742.1_Class_4	MMQNTMTYKGYHGSVEISPEDNILFGQVLFISPLINYEAETAKGLEQAFQEAINAYLADCAQQDIQPEKPCKGSLNVRLGHDLHLAASIAAFQASTSTNEFIKRAVQKSVGL	RHH	Annotated as hicAB; Phyre says RHH Arc/Mnt-like dom in C-term of HicB
UPF69768.1	Klebsiella pneumoniae subsp. pneumoniae	Gam_81_UPF69768.1_Class_4	MGKNDKLLEKFINSKKTFEWTELVVLLSFLGYEKKEMQGSRVRFVHEKYKTIMLHRPHPENHIKGGALKDVKRMLKEEGLL	-4	hicAB (plasmid)	4	Gam_116_UPF69768.1_Class_4	MKHLKYKGYLGTVEPDFDNNILYGKLAFIGDLVTYEAETLAELEQEFKTSVDLYLQACAEDGKKPDTPFKGVFNVRVDPDLHRRIAEMALAEDLSLNAFVNKALEKEVSHNSYGAS	RHH	Annotated as hicAB; Phyre says RHH/CopG-like dom in C-term of HicB
AEG13603.1	Shewanella baltica BA175	Gam_81_AEG13603.1_Class_4	MTKTDKYLIKLKSAKTLTWNELTGALKALGYKQVEGDGSRVKFDNGVPKELINMHKPHPSNELKAYALRQVRDKLTEWGKL	-4	hicAB (plasmid)	4	Gam_112_AEG13604.1_Class_4	MMHNTMTFKGYHGSVEISPDDDILFGQVLFISPLINYEAETAKGLEKAFQDAVNDYLTDCAQQDVTPEKPCKGSLNIRLGHDLHLAASVAAFQASMSTNDFIKRAVQKSVGS	RHH	Annotated as hicAB; Phyre says HicB has RHH Arc/Mnt-like domain in C-terminal part
QUY46185.1	Acaryochloris marina S15	Cyano_81_QUY46185.1_Class_4	MASVDKIVAKMGNNPAGIKFSDLCKVCSHYFGEARQTSGSHRVYKTPWQGDPFVNVQSKKGMGKPYQVKQVLAAIQKLESM	-1	hicAB (plasmid)	4	Cyano_109_QUY46184.1_Class_4	MEAKFYTYRVIWSEEDEEFVGLCAEFPSLSWLDEDQQSAFTGIVELVKNCIDDLESQNEPIPMPLSKKQYSGKFMVRIPPEQHRQLAIQAAEQGISLNRLASSKLVPGG	RHH	Annotated as hicAB; Phyre says RHH Arc/mnt-like dom in C-term of HicB
ARD69791.1	Xenorhabdus hominickii	Gam_81_ARD69791.1_Class_4	MSTIFDIQSNYLIHDLKWDDVVSLIKKLDGKIKNGNGSRRKFVLMGSVYQTHQPHPSNVMDKGAVNGLREWFENVIGVDYD	-8	hicAB (plasmid)	4	Gam_117_ARD69790.1_Class_4	MTKGNNIMMIDDHPALVTYESEIKAFRGKFLDVTGYCDFVADGIEGLEKEGRISLNEYVETCTEEGINPFKNDEKLKSFTLRYPGWLEARLTAVTMANSVSKNQFIVQLLEKELVSR	RHH	Annotated as hicAB; Phyre says RHH Arc/Mnt_like domain in C-term of HicB
QQT87967.1	Acinetobacter ursingii	Gam_81_QQT87967.1_Class_4	MANIDQLIEQMRNNPKNIRFVDLIKVCKQYFGEPRQTGGSHTVFKTPWQGDPRINLQDDGGKAKPYQVKQVLAALDKLNVL	8	hicAB (plasmid)	4	Gam_107_QQT87968.1_Class_4	MDSKQYTYRVMWSAEDNEYVGQCAEFPSLSWLDADQSKAFSGIVNVVAEVVADMISNNEKVPVPLSEKKYSGRFAVRVPSMVHQKLALEAAERGVSMNRLVSAKLAM	RHH	Annotated as hicAB; Phyre says HicB has RHH Arc/Mnt-like domain in C-terminal part
AMW80696.1	Acinetobacter sp. TGL-Y2	Gam_81_AMW80696.1_Class_4	MANLDQLIEQMRNNPKNIRFSDLVKVCKEYFGEPRQTGGSHTVFKTPWQGDPRINLQDDDGKAKPYQVKQVLAALDKLKAL	8	hicAB (plasmid)	4	Gam_107_AMW80695.1_Class_4	MDSKQYTYRVMWSEEDNEYVGLCAEFPSLSWLDADQSKAFSGIVNVVADVVADMISNNEKVPVPLSEKKYSGRFAVRVPSMVHQKLALEAAERGVSMNRLVSAKLAM	RHH	Annotated as hicAB; Phyre says HicB has RHH/CopG-like domain in C-terminal part
PJX20087.1	Advenella sp. S44	Beta_81_PJX20087.1_Class_4	MAGIEKILAKMKNEPANVRFSELLKICTEFFGEPRSSGSSHVIYKTPWQGDPRINIQNDGGKAKAYQVKQVLAALNKLKGL	20	hicAB (plasmid)	4	Beta_107_PJX20094.1_Class_4	MDVKHYTYRVSWSPEDQEFVGLCAEFPSLSWLAADPAQALTGIIQVVAEVVTDMQKSGEPIPEAIADKQYSGEFRVRVPPLVHRNLAIAAAEQGVSMNRYVSAKLAG	RHH	Annotated as hicAB; Phyre says HicB has RHH/CopG-like domain in C-terminal part
UXF30583.1	Acinetobacter baumannii	Gam_81_UXF30583.1_Class_4	MANLDQLIEQMRNNPKNIRYVDLLKVCKQYFGEPRQTSGSHTVFKTPWQGDPRINLQDDSGKAKPYQVRQVLAALDKLKTL	8	hicAB (plasmid)	4	Gam_107_UXF30584.1_Class_4	MDSKQFTYRVTWSAEDNEYVGLCAEFPSLSWLDAEQSKAFSGIVDLVAEVVADMISNNEKLPVPLSEKKYSGRFAVRVPSMVHQKLALEAAERGVSMNRLVSAKLAM	RHH	Annotated as hicAB; Phyre says HicB has Arc/Mnt-like RHH domain in C-terminal part
ATZ68855.1	Acinetobacter haemolyticus	Gam_82_ATZ68855.1_Class_4	MGKTEKLLEKLGNSKNTFPYKDLVVLLSQLGYEKFEMAGSRVRFFNEKTEHMILLHRPHPENEIKGGALKAVKQALKQERFL	-4	hicAB (plasmid)	4	Gam_110_ATZ68854.1_Class_4	MSYLKYKGYLGTIEPDLETGELFGKVAFIRDLITYEAETLKALEQAFQESVDGYLESCIELNKKPDQPFKGTFNVRISPDLHRKAVLASSNSLNNFVSDAIQEKLMRLGV	RHH	HicA annotated; HicB annotated as DNA repair protein; Phyre says HicB has Arc/Mnt-Like RHH doamin in C-terminal part
UJB73109.1	Acaryochloris sp. 'Moss Beach'	Cyano_86_UJB73109.1_Class_4	MNSKQRKTLKAIFSDPIRKNIPWSDVVSLVKGLEGSVIQGSGSRVRFDLNGVALNIHSPHPGNELKRYQVQAVRDFLIKAGINDEV	-11	hicAB (plasmid)	4	Cyano_105_UJB73110.1_Class_4	MKYKGYESVIEFDAEDRIFFGRVLGTRDVIAFDGQTVDELEQSFHTVIDDYLADCQQVGKDPDKPCSGRFNLRISPELHRKAVIQAEVEGMSLNSFVEEVLTKTL	RHH	Annotated as hicBA; Phyre says Arc/Mnt-like RHH domoan
PIA10432.1	Klebsiella variicola	Gam_91_UIV62394.1_Class_4	MEQQVLSLRNKQRHTLEQLFKIPVPQGIKWADIESLIKALGGEIKEGRGSRCKFLLNHSIASFHRPHPSPDTDKGAVESVRDWLITIGVKP	-4	hicAB (plasmid)	4	Gam_119_PIA10431.1_Class_4	MIKPKTPNSMEIAGQPAVINYVPELNAFRGKFLGLSGYCDFVSDSIQGLQQEGEISLQEYLADCHEAGIEPYAHPEKMKTFTLRYPESFGERLSSAAAEEQVSVNTWILETLNERLKQA	RHH	Phyre says HicB has C-terminal RHH domain
UIV62394.1	Escherichia coli	Gam_92_UIV62394.1_Class_4	MIKVSALGSRHRKTFDDVMTEPPKSGIKWDDVVALIKAVGGTIKNNNGSRRKFQIGTTKFSTHEPHPKNVMDKGAVAGLKEWFVNCVGVDYE	-6	hicAB (plasmid)	4	Gam_118_UIV62393.1_Class_4	MNKASNIITIKGQPAAVTFEADINAFRGKFLNVNGYCDFVATSIEALYREGESALDEWMADCEEDGIAPFREEEEQKRLTLRVPHHIDSRLTIVARQHSISKNQLIVDVLEREFSAHM	RHH	Phyre says HicB has C-terminal RHH/CopG-like domain
QGH15130.1	Salmonella enterica subsp. enterica serovar Muenchen	Gam_92_QGH15130.1_Class_4	MIKVKELSSRHKKTLADVLTTPPKPGIKWDDVVSLINTLGGKVKNGNGSRRKFVLMGSVYQTHQPHPGNVMDKGAVNGLREWFENVIGVEHD	-6	hicAB (plasmid)	4	Gam_115_QGH15131.1_Class_4	MIKGNNIMTIDGHPASVAYEAEIKAFRGKFLDVTGYCDFVSNSIEGLEKEGKISLSEYIETCQEEGIAPFREEDKLKSFTLRYPVWLEARLTAVTTSHSVSKNQFIVQLLERELQ	RHH	Phyre says HicB has C-terminal RHH domain
TYC88057.1	Acetobacterium wieringae	Firmi_62_TYC88057.1_Class_4	MPMTAKEMIKLLKANGYVEVRQNGSHKIFENPQSERTTTVPYHCKDLPKGTEQAILKQAGLK	27	hicAB	4	Firmi_132_TYC88058.1_Class_4	MKKMFYPAVFIPEDDGGFTVTFPDVPSCITCGDSMEQSYEMAFEALGLVLSYMVDKKEPIPRASNPQDIKLEDGQFLVVIEFDMVAYKKRTESRAIKKTLTIPSWLNDAALEKNINFSQVLQDALREKLHIV	RHH	Annotated as hicBA; Phyre indicates RHH domain in HicB; WP_148636235.1 replaced by TYC88057.1
WP_015378230.1	Gam_SARVS06	S_marcescens_67_WP_015378230.1_Class_4	MKSSELIALLESHGWVLRRVKGSHHQFKHPDFALIITVPHPKKDLKLGTLRQILKDAGLSALHIATR	11	hicAB	4	Gam_137_WP_015378231.1_Class_4	MFYPAYIHTESNGSASGFFPDVPGCYFAGTSLDDAFADAQSALDAHFELLSEDNQPLPRPHAVAAHLAKDAGSFEGGQWLLVAINMDKFDGRAERINITLPHRLLSRIDSLVRQHPGYGSRSGFLAAAARNELLKAE	Phyre says CopG-like RHH	Annotated as hicAB
WP_057077657.1	Acinetobacter	Gam_60_WP_057077657.1_Class_4	MKSLDLIKMIEADGWYEVRVTGSHHHFKHPTKKGLVTIPHPKKDLPSGTVKSILKQAGLN	68	hicAB	4	Gam_134_WP_262449836.1_Class_4	MLYPIAIERGSDTEAFGVTVPDIPGCFSAGDTLEEAIENIKEAISGHLEILAEDGEEIPEASELIKFIDDTDYKGMIWAVTEVDVSRYLGKPEKINVTLPSRLIRKIDDNVGKDKRFKTRSAFLAAGAEKLLHA	Phyre says CopG-like RHH	Annotated as hicAB
WP_048494339.1	Marinobacter	Gam_59_WP_048494339.1_Class_4	MDSRKLVKMIEADGWQLIRTRGSHQQFKHPEKLGLVTIPHPKKDLPTGTVKSILKQAGL	193	hicAB	4	Gam_134_WP_048494340.1_Class_4	MFYPILIQQEGDSAYGVIVPDLPGCHSAGDTFNEAVENAAEAIDFHMETMAEEGIEIPTASDLGELTGNPNYANGVWVMVQVDVVRYLGTAQRINISLPNRLITQIDRFVDTHKAYKDRSKFLADAAMKILHHV	Phyre says CopG-like RHH	Annotated as hicAB
WP_138144650.1	Brucella sp. 10RB9215	Alfa_60_WP_138144650.1_Class_4	MERDSKKIVKRLKSEGFELISVRGSHHKFRKGDKTVIVPHPKKDLPQGTARSIAEQAGWI	60	hicAB	4	Alfa_132_WP_138144649.1_Class_4	MKHYFALVHKDDDSAYGVQFPDIPGVFSAADEINDIIKEAVEALQLYAEDAELPAASSHAEIIVRDDVKAELAKGAFLISVPYIEDDSAVVRANISFERGILKAIDATAKARGLSRSGFLAQAARHEIEAGA	Phyre says CopG-like RHH	Annotated as hicAB
AFV96775.1	Candidatus Sulfuricurvum sp. RIFRC-1	Epsi_62_AFV96775.1_Class_4	MKSSEIIKKMLADGWVLVAVRGSHHQFKHPTKAGRVTVPHPKKDLGIGLVRAIMKQAGLKEE	5	hicAB	4	Epsi_129_AFV96776.1_Class_4	MRYPIAIEMGNETTAFGVIVPDLVGCFSAGDTLDEAIDNAKEAITLHIDGLLDDNETIPAPSPVSKYSLLSEYAGTIWAIVEIDPAILDDKAERVNITLPRRVLARLDAKAKEAGETRSGYIARLSIGA	Phyre says CopG-like RHH
EMB21783.1	Treponema denticola SP33	Spir_60_EMB21783.1_Class_4	MTAKEVLKLLKQNGWYICETKGSHYQLKHFKIRGKITIPFHGGDLRAGTLNSILKQAGLK	10	hicAB	4	Spir_129_EMB21782.1_Class_4	MRNKTYLAVFEPAEGGAYSVYFPHVLGCVSYGKDFIDAQKMAKEALELHIYGMEKDGEKLPVEEFSGIQTNDGDIVCAITIYPDLVKNEIDSRRVRTNCTIPYGLKLKAEQQGINFSQVLETSLKELVL	Phyre says CopG-like RHH
RMG85807.1	Candidatus Dadabacteria bacterium	Dada_72_RMG85807.1_Class_4	MHTTSGEEVIRRLRREGWVLHHVKGSHHQFKHPEKPGRITVPHPKRDLPVGTLRSIFRQAGWERRQACVTRW	17	hicAB	4	Dada_134_RMG85804.1_Class_4	MRYAVVIHKDPESDYGVTVPDLPGCFTAGSRVEEALEMAREAIECHLEGLILDGEPVPARRPIEEHQANPEYAGGVWALVDVDFSALDDRVERVNITLPRRLLTLIDAHAKRHGETRSGFLARAALEEMRRPHE	Phyre says CopG-like RHH	Annotated as hicAB
TXG80458.1	Thermomicrobiales bacterium	Chlor_90_TXG80458.1_Class_4	MGRREKLIEVICARRPPEARFNDVRQLLEFEGYELRRQKGSHVTFFKEGKRPITIPRSSEKVKRVYLDELCSELGLNEGRYAYGNNGDTG	32	hicAB	4	Chlor_136_TXG80457.1_Class_4	MATMVTLDEALARDYRFDVIADPDGGFVIRFPDLPGCMTQVERIEDVGAAAEEIRTLWLETAAEAGQDLPGPTFQEEFSGKFNVRIPRSLHRDLVHHAAEEGVSLNQLVVSLLSDRSRWSDRNPKARSTPRLSKVG	Phyre says CopG-like RHH	HicB annotated
NDP80653.1	Staphylococcus aureus	Firmi_61_NDP80653.1_Class_4	MSSSKEVIKKIEQGGWYLVRVVGSHHHFKHPNRKGKVTVPHPKKDLPRGTERSILKQAGLL	34	hicAB	4	Firmi_131_NDP80652.1_Class_4	MKYHFYAVLQQEGDDYNVYFPDLPGAITYGNNLEDAVFMAQDVLEGHLLVMEDDGDDIPKPSEYRSLINNIDDNEQLQLVTVDTRLIRIKEENKTVNKMVTLPQYMVVLGKEKGINFSQTLQRALKEELNI	Phyre says CopG-like RHH	HicB annotated
CJD57671.1	Streptococcus pneumoniae	Firmi_62_CJD57671.1_Class_4	MPITGKEMVKLALANGWIEVRKRGSHHHFKKEGVPYLVTIPVHGNDDLGKGLERKILKDLGL	37	hicAB	4	Firmi_125_CJD57659.1_Class_4	MLKSYPAIFHKEGTGYWVEFPEFRGGTEGATLELAMKNAREMLESVLASYIDEGLALPTPSDISMLKASDGFVTLIQVNPLPFVKNNKAIRKNVTVPEWLVRLADREKVNYSEVLTQALESRLQL	Phyre says CopG-like RHH	HicB annotated
PNM00661.1	Streptococcus mutans	Firmi_63_PNM00661.1_Class_4	MPLTGKELAKLAINNGWEEVRVRGSHHHFKKDGVPYIVTIPIHGNKVLKIGLEKKLLRDLNLL	17	hicAB	4	Firmi_125_PNM00662.1_Class_4	MLKTYPAIFHKEEEGYWVEFPEFGGGTQGEDLEEAMKNARQMLESVLASYLDEGMKLPNPSEIRKLSVEDGFATMIQADPNPYLKNNKAIRKNVTVPEWLVQLADRDQVNYSEVLTKALERKLQL	Phyre says CopG-like RHH	HicB annotated
EGB94362.1	Clostridium sp. D5	Firmi_58_EGB94362.1_Class_4	MRDKELLRLMKKNGWKVVRIQGSHHIMQKDGKTEVIPIHGREVPPGLLNAILKRTKIR	3	hicAB	4	Firmi_132_EGB94363.1_Class_4	MKIMLLVYPAIFHKEENYWVEFPDLEGCQSYGTTINETMENAQEALLGYALVLLEEEKLLPHPSDVTSIETDPDSFVSLVSCSLDECKNTKAVKKTLTIPSWLNDRAMALGINFSKTLQEALLNKIQNRNCD	Phyre says CopG-like RHH	HicB annotated
EET96888.1	Enterococcus faecalis T2	Firmi_62_EET96888.1_Class_4	MPLTGKQMLKLLKNNGWIERRQEGSHHHLYKDGVRITVPVHGNQDLGKGLERKILKDAGLKK	51	hicAB	4	Firmi_147_EET96889.1_Class_4	MKVAYPAIFHPEEGGGYFIEFPDVQGAYTGINENDIAYGLLMAEEVLGMVLADYIENNETLPKASELNSISHKPDEFVTMVLVDIEEYFKDMKPVKKTLTIPSWANNWGNRVGINFSQLLTESIAQTAINYTQETLKETKEKYEVKN	Phyre says CopG-like RHH	HicB annotated
OON87819.1	Pyramidobacter sp. C12-8	Syn_61_OON87819.1_Class_4	MNPRKKTIKTLEANGFVFKRSGANHDIYFNPQTRVMIPVKRHDFDENDMRYIFKEAKIKQR	13	hicAB	4	Syn_132_OON87818.1_Class_4	MIYIYTAVFTPIGDGGYYARVPDLPGCVTTGKSLADAIDQIADAMNAWLVVAEDEGLEIASPTPQEQMERAPGTVCSVIKADTLSYRTRTDTRATRKNVSLPIWMSQMADKRGINCSQLLQEALRKKLERYV	Phyre says CopG-like RHH	HicB annotated
EFC90778.1	Dethiosulfovibrio peptidovorans DSM 11002	Syn_63_EFC90778.1_Class_4	MGKFYSQRDLIKIARQRGWQIDETRGKGSHVLAMKPGERPFPIPRKIKPGLLSKIKKRLDIED	29	hicAB	4	Syn_139_EFC90779.1_Class_4	MNKVPYYTYPAVFYPDGDGWSVEFPDLENCFTSADSLEEALIEAQSILEDCMYFREVQKDEIPEPTDVDTIVPPEGGLVQRVVADMGPTRRAWSKKSVKKTLTVPSWMEEELKKHEDINVSFILQEAIKKELNIKEPSL	Phyre says CopG-like RHH	HicB annotated
TCK05262.1	Phorcysia thermohydrogeniphila	Aqui_89_TCK05262.1_Class_4	MSGTKRKCKLVKAILTNCKHVSFEDMDKLLRAFGYEPKQPRGGSSHFVYRKKGAMPITIPFKRPFLKEVYVKQVIKLLKLEEFYEEECE	18	hicAB	4	Aqui_145_TCK05261.1_Class_4	MKKNVSKELEYYMKLPYTVEIVPYKDGGFFAKIKELEGCMTEADTLEEVLKLLEDAKRAWIETALEEGLDIPLPESMREEKEYSGRILLRLPKSLHRKLAEAAKEEGVSLNTYIINLLSARSAEKELLKLLTKQTKQNFSQPVGV	Phyre says Arc/Mnt-like RHH	Annotated as HicB
PKL44194.1	Candidatus Riflebacteria bacterium HGW-Riflebacteria-1	Rifl_60_PKL44194.1_Class_4	MKFREVEKILLNDGWLFKEAKGSHYQYVHPRKPGKVTIPHHSGDIAPVILKSILRQVGLK	12	hicAB	4	Rifl_134_PKL44193.1_Class_4	MKLVYPACFYLDKETGDYAVEVPDLPGCVSGGSSLAEAVEMATDAASGWVLTELEDGKPVPNASDIKDITPEKGGFVSMLVLDMATYTEKYGNKAVRKNLTIPAWLNTFAEANNINFSKVLQESLIGLYQKKNA	Phyre says CopG-like RHH	Annotated as HicB
KQS67880.1	Rhizobium sp. Leaf371	Alpha_84_KQS67880.1_Class_4	MNNRHRKILMAIFADPVSGTVAWADIEALLIALGCDVVEGSGSRVRFVNGSEIESFHRPHPAKEAKRYQVRAARDFIRRMGGQP	5	hicAB	4	Gam_109_KQS68131.1_Class_4	MSYKGYFARIDYDAEDEIFFGRLAGITDGVGFHADTVSDLKTAFHEAVDDYIETCAKAGKDPQKPYSGRMMFRVDPEIHAKAARAAALAGKSLNQWAAEVLAEAATEEA	Phyre says Arc/Mnt-like RHH	Annotated as hicAB
OJG88123.1	Enterococcus raffinosus	Firmi_61_OJG88123.1_Class_4	MDAKELAKILKNDGWYFDSQRGSHRYYKHPIKKGKVPVPFHSHKDIPIGTLNNILKQAGLK	52	hicAB	4	Firmi_128_OJG88122.1_Class_4	MVIYYAMFDFADNGINVVFPDLNNAATFGENMHEALYMAKDLLAGWLIDAEDEKQAFPSPTDHRSLSVAAGNLLIPIEVDLSFYRKKFESKPIKKTLTIPKYLNDLGNEAGINFSATLTEALKEKLEV	Phyre says CopG-like RHH	Annotated as hicAB
QQC00746.1	Streptococcus oralis	Firmi_62_QQC00746.1_Class_4	MPLTGKEMVKLALENGWVEVRQRGSHHHFKKEGFSYLVTIPVHGNEDLGKGLERKILKDLGL	58	hicAB	4	Firmi_125_QQC00745.1_Class_4	MLKTYPAIFHKEGTGYWVEFPEFGGGTEGKNINEAMKNAREMLENILASYIDEGMALPTPSDILKIEVSDGFVSMIQVDPAPFVRSNKAIRKNVTVPEWLVRLADREKINYSEVLAQALEKKLQV	Phyre says CopG-like RHH	Annotated as hicAB
EGZ47751.1	Neisseria wadsworthii 9715	Beta_61_EGZ47751.1_Class_4	MKSSELIAIIEADGWKLVRVKGSHHQFKKEGVNHLITISHPEKDVSRHQVADARRKSGLKF	57	hicAB	4	Beta_138_EGZ47752.1_Class_4	MIYYPVAIFRSDGEAGYGVIIPDLPGCYPVGDTVEEALADAKGAALFHIEGSIEEGLGFETHPKSIEEHRANPDYAEAVLWAMIEIDETAFTKQTRFNVSWPEYLLEQVDRYAAANHETRSGFLAKAAQSAMRRNAVK	Phyre says CopG-like RHH	Annotated as hicAB; HicB annotated as phage associated protein;
QIA88535.1	Lactobacillus johnsonii plasmid	Firmi_60_QIA88535.1_Class_4	MSSREVIKRLKADGWFLVRITGDHHHFKHPNRKGIVTVPHPNKDIPKGTLSSIYKQAGWK	32	hicAB (plasmid)	4	Firmi_133_QIA88536.1_Class_4	MFYFATFHQNDQNQYEVNFPDLEPYAATYGDTLEEALQSAHDSLVGYLLTAEDFNETVPKPTIDPTQLNVKLNYPDFMMPVEVNLKLEREKELNKLVKKTLTIPKYLNDLGKKNNINFSAILTNALKENLNLK	Phyre says CopG-like RHH	HicB annotated
AZV40551.1	Komagataeibacter xylinus	Alpha_59_AZV40551.1_Class_4	MKSADLIRELEKAGWKLDRVRGSHNVFKHPSRPGIVVVPHPKKDLGTGLVAAIRKQAGL	10	hicAB (plasmid)	4	Alpha_138_AZV40552.1_Class_4	MRYPVVIERGSETTAFGVVFPDLPGCFSAGDTLDEAISNAEEAAAAWIDATLDAGEAVPSPSTLDAIQNNPDYEGWTVGFVTIDPAVLDDRVERANISLPRRVLERLDALARSSHESRSGMIAAMTLQARLKPVVRSK	Phyre says CopG-like RHH	Annotated as hicAB
UIP05478.1	Vibrio cholerae	Gam_59_UIP05478.1_Class_4	MNSRELIKELEAAGWVLVRVKGSHHQFKHPHHKLPLTVPHPKKDLGVGLVKAIRKQAGL	39	hicAB (plasmid)	4	Gam_142_UIP05479.1_Class_4	MLYPVAIEKGNDNSAFGAVFPDVAGCFAAGDSYEEALQNAREALELHFEALADMGEVPPSAATLDDHFNKPEFEGFLWALVDIDIEPYLGGAVKKNVTLPKLLLKKIDDLVKENPVYKDRSHFLQVAASREVDAVSMKQQRG	Phyre says CopG-like RHH	Phyre says CopG-like RHH
UPR23812.1	Vibrio parahaemolyticus	Gam_60_UPR23812.1_Class_4	MKSKDLIDELLAAGCEFVRHGKGSHQIWKSPITGKKFPVPHPKGSLPIGTVRSIKKDAGI	21	hicAB (plasmid)	4	Gam_140_UPR23811.1_Class_4	MWFTLGVETPKDKDSSYGIIVPALCNDRYSCYSASDSSKDIAAHSAEAIESILEEMLADGFDVLGLEDQGALVYKEDQAYCFCDVWLQIEIDVSRYSGKTQRVNVSLPESLLAVIDRKVENSDLYRDRSHFLAIAARNEL	Phyre says CopG-like RHH	Annotated as hicAB
ABQ23636.1	Clostridium kluyveri DSM 555	Gam_60_ABQ23636.1_Class_4	MTPKELIKILKKDGWIQKNQEGSHKHFVHPTKKGKIQVPYHNKDLKPGTLNKILKDAGLK	57	hicAB (plasmid)	4	Firmi_133_ABQ23635.1_Class_4	MDKYMYPALFEAYEDGGYTVSFPDLPGCITEGDSLTEALTMAKEALELFLWNMEDDNEEIPEPTPPEKIETKKGNFIVPVEADMALIRAKMNNKTVNTTVTMPQWLKYQAEKKKINFSQVLQAALKEQLNIKN	Phyre says CopG-like RHH	Annotated as hicAB
AVZ84312.1	Acinetobacter sp. WCHA45	Gam_60_AVZ84312.1_Class_4	MNSRELIKMLKDDGWEEVRCSGSHHQFQHPTKKGTVTVPAPQKDYPPKTLKCILKAAGLI	179	hicAB (plasmid)	4	Gam_135_AVZ84313.1_Class_4	MFFPIAIEQGSEDQSFGVIVPDIPGCFSAGDTLDEAIRNVKEAISIHLELLASAEEAIPTAQDLAKYVNDPLYEGCAWFLVDLDISRYLGKTEKVNVSLPQRLIHLIDEKVSKDKTYKSRSAFLAAGAEKLLSCH	Phyre says CopG-like RHH	Annotated as hicAB
ADO83691.1	Ilyobacter polytropus DSM 2926	Fuso_60_ADO83691.1_Class_4	MRSKDLMKIIEKDGWYLVNIKGSHHQFKHPTKKGRVTIPHPKKDLPKGTIKSILKQAGLE	28	hicAB (plasmid)	4	Fuso_133_ADO83692.1_Class_4	MKDVYIYPAIFTYADDGISIEFPGLEGAYTCGDTEEEALYMAKDCLELHLYGMEEDGETIPEALKIRDIKLGEDQSVVMVRVNMKPVRDEMQNKAVKKTLTIPKWLNDAALKQHINFSALLKSALMDELEINH	Phyre says CopG-like RHH	Annotated as hicAB
AZI53405.1	Pantoea agglomerans	Gam_60_AZI53405.1_Class_4	MKSSELIKLLEKNGWQLDRVKGSHHQFSHPDFTNIVTVPHPKKDLKTGTAHQIMKDAKLK	45	hicAB (plasmid)	4	Gam_137_AZI53406.1_Class_4	MLYYGVVEIDHDKTASGYFPGITGCIFAGDNMREALQDAESALNAHFELMAEKGLSIPEANDIPDIDSGDYGESGLKVVMICVDIDITKYLGKSERINITMPHLLIEKIDRAVGQDSRYTSRSQFIAEAARKELSHR	Phyre says CopG-like RHH	Annotated as hicAB
QNT63515.1	Ralstonia solanacearum	Beta_60_QNT63515.1_Class_4	MNSANLIKQLRADGWQLVHVVGSNHQFKHPTKPGKVTVPHPKKDLPPGTVRSILKQAGLK	10	hicAB (plasmid)	4	Beta_130_QNT63514.1_Class_4	MLYPLYVYVGDAKHAHGVTFPDFPGCHAAADEWEDLPRAVQEAAEAHFAGDDDPIPAPTPLERLTADPEYEGGVWMLFNLDLSRLRSRTVRINVSVPEGLLSQIDAFAQRRHMTRSAFLALAAQHEMEHV	Phyre says CopG-like RHH	Annotated as hicAB
QJJ19894.1	Klebsiella pneumoniae	Gam_60_QJJ19894.1_Class_4	MKSLDLIKMIEADGWYEVRVSGSHHHFKHPTKKGLVTIPHPKKDLPNGTVKSILKQAGLK	64	hicAB (plasmid)	4	Gam_134_QJJ19893.1_Class_4	MLYPIAIERGTDTEAFGVTVPDIPGCFSAGDTLEEAIENVKEAISGHLEILAEDGEEIPLASDLAKFVDDPDYKGMIWAVTEVDVSRYLGKPEKINVTLPSRLIRKIDDNVGKDKRFKTRSAFLAAGAEKLLHA	Phyre says CopG-like RHH	Annotated as hicAB
QCZ47151.1	Levilactobacillus brevis	Firmi_60_QCZ47151.1_Class_4	MDSREIIKILRQDGWYTVRTRGDHWHFKNDKKPGIVTVPHPRKDIPKGTLNSILRQAGLK	29	hicAB (plasmid)	4	Firmi_132_QCZ47152.1_Class_4	MKYLYFALFTLNENNQYEVTFPDLAPNAATYGDTLSEALFMAKDALTGYLLTIEDSNEVLPNATAQPQKISHKANDLVVPIEVDTTIAREREQNRSVKKTLTIPKYLNDLGVQNEINFSATLSDALKEKLGV	Phyre says CopG-like RHH	Annotated as hicAB
QVA90901.1	Salmonella enterica subsp. enterica serovar Sandiego	Gam_60_QVA90901.1_Class_4	MKSSELIKLLESKGWTLERINGSHHHFSHPDFPVIITVPHPRKDIKPGTLNQILKKAKLK	41	hicAB (plasmid)	4	Gam_137_QVA90902.1_Class_4	MLYPAFIEVDKDGSASGWFPDVPGCIFAGSTIEETYADARSAICAHFEVLCDKGFDIPSPRSIEQHVTAEPDDYSNGRWLYVDVNMDQFDGRAERINVTLPHRLLDRIDATVKQHPDYGSRSAFLAAAARNELQKSL	Phyre says CopG-like RHH	Annotated as hicAB
WEU73386.1	Neisseria gonorrhoeae	Beta_60_WEU73386.1_Class_4	MNSLDVIALLKQDGWYKVAQSGSHSQYKHPTKKGRVTVPHPKKDLPTGTVKNIYKQAGLK	101	hicAB (plasmid)	4	Beta_133_WEU73385.1_Class_4	MFIPAALHKDEHSAYGVTIPDLPGCFSCGDTVEEAVANARSAAYMHIDGMIEDGGFKNLAVSSIADLSQEPDYHGATWVMIEIDPAKISRQQIRFNVSWPQYLLDRVDEYTSANHETRSGFLAKAALLTMNQA	Phyre says CopG-like RHH	Annotated as hicAB
UZV70718.1	Pasteurella multocida	Gam_60_UZV70718.1_Class_4	MNSHDLIKELTAIGCTELRCKGSHHIWYSPKTGKTFPVPHPKKDLPIGTVRSIKKSAGLL	28	hicAB (plasmid)	4	Gam_144_UZV70717.1_Class_4	MLFTIGVETPKNENEAFGLCVPALFNETYSCFSGADTVEEIVPMVTDAIHTILEMMVESDFDISQIKDLGFLHYKEQEDFQYCDSWLLIDVDITAYFGKRQRVNIVLPQYLIDRIDQRVANNPIYKDRSHFLAVASQRELSSSL	Phyre says CopG-like RHH	Annotated as hicAB
WHF58049.1	Shewanella xiamenensis	Gam_60_WHF58049.1_Class_4	MTSKDLIKLLEVNGCEFVRHGKGDHQIWYSPITGKKFPVPHPKKEMPIGTLKSIKKAAGI	28	hicAB (plasmid)	4	Gam_144_WHF58048.1_Class_4	MLFMVGIETPADETKAFGIIVPVFEKLGYGCFSAADSQEEILFKAKEAILLMAEEVINDGHLIDALNEGYRDYRVSHPDFDQWVAVEVPLEALKAKQKRLNITLSESQLARIDSFVAFHSEFKDRSDFLAKAADKLMHSADLSR	Phyre says CopG-like RHH	Annotated as hicAB
UXC30671.1	Aliarcobacter butzleri	Epsi_60_UXC30671.1_Class_4	MDSKEVLKHLMAQGFVKKSQKGSHIKLEKDNKTVIVPVHGKKDIPTGTLKNIEKQSGIKF	197	hicAB (plasmid)	4	Epsi_129_UXC30672.1_Class_4	MEYIAFIHKESDDYVAVVPDLNFVSSYGSSFVEVVHNIKEASELFCEDLENLPKPSSLENLLKLEDIEKNAIPQLIDVKVEKLKRINVIMRTDILESLRERLVEFNGNRSAYLQNLVLKDLKSHNISIC	Phyre says CopG-like RHH	Annotated as hicAB
EKT61726.1	Providencia alcalifaciens Dmel2	Gam_60_EKT61726.1_Class_4	MSSDELIKKIKAVGWEFVRANGSHHVFEKSGEPRPIVIPHPRKDLAVGTLKSILKQAGLK	52	hicAB (plasmid)	4	Gam_135_EKT61725.1_Class_4	MRYPIYLHQAADGSFSGFVPDVVGCYFAGDTIDDAISDAHNALDTYFEYMSEMGNEPDQAKTVADHLNNEDCRDGSWAYVDIDLTKYDGKSIKLNITIPQFLLSRIDNYVNVHHEYKSRSGFLAELARRELAKHS	Phyre says CopG-like RHH	Annotated as hicAB
ULF55696.1	Serratia marcescens	Gam_60_ULF55696.1_Class_4	MTSDELMKKVKASGWELVRINGSHHIFEKSGEPLPLVIPHPRKDMAIGTLNKILKQAGLK	55	hicAB (plasmid)	4	Gam_135_ULF55697.1_Class_4	MKYPIYLHQADNGSFSGFVPDVIGCYFAGDTIDDAITDASNALNTYFEYMSEKGQAPAEAKTVADHLHDEDCTGGTWAYVDMDLTKYDGKATKLNITMPQFLLARIDDYVNSHREYHSRSGFLAELARRELAKHS	Phyre says CopG-like RHH	Annotated as hicAB
QNQ22925.1	Kosakonia sp. SMBL-WEM22	Gam_60_QNQ22925.1_Class_4	MSSGELIKKLTQAGWVHVRTKGSHHIFEKDGELNPKVVPHPTKDLAVGTLHKILKQLGEK	47	hicAB (plasmid)	4	Gam_135_QNQ22924.1_Class_4	MKYPVYLHQAESGTFSGFVPDIAGCYFAGDNIDEAIADAHAAIDAYLEYQSEKGREVPDAGTINDYKDDEDCRGGIWGLVDIDTSKYQGKAVKLNITLPQNLLSRIDTYVSSNGDYTSRSGFLAELARRELLKHS	Phyre says CopG-like RHH	Annotated as hicAB
QDZ52350.1	Enterococcus faecium	Firmi_61_QDZ52350.1_Class_4	MPKTAREIVKILKSNGFKKTGQTGSHAKFYNSKTKRTVVVPIHNGDVPLGTEANIWKQAGL	66	hicAB (plasmid)	4	Firmi_131_QDZ52349.1_Class_4	MKTKNIFYPAIFEKEGEAYNIVFPDLPEISTFGNSLEEAYLNAKDALGLALYSVPDAEFPKPSAVEELTLKANQVVVIIQLNIKLFRRSLNTKTIRKNVSVPEWLVLLGKEKNINFSQLLQKALEEELLEK	Phyre says CopG-like RHH	Annotated as hicAB
RUT64906.1	Morganella morganii (Proteus morganii)	Gam_61_RUT64906.1_Class_4	MKSSELIKLLEKNGWELDRIKGSHHQFTHPDFSVLITVPHPRKDLKTGTLNQILKDAKLKK	47	hicAB (plasmid)	4	Gam_138_RUT64907.1_Class_4	MLYPAFIEYDSDGSASGWFPDVPGCYFAGDTLEEAHADAKSAIDAHFELLSEKGQEIPSARSQQEHLVASTGDYNNGIWLLVDVNMDKYDGKAERINITLPHRLLNRIDTLVKAHPEYGSRSAFIATAARKELQKNIG	Phyre says CopG-like RHH	Annotated as hicAB
PIA02358.1	Enterobacter cloacae	Gam_61_PIA02358.1_Class_4	MKSADIIAVLVCHGWKCVRTKGSHHQFRHPVQKGLVTVPHPKKDIKPGTLAQIWRQAGIKH	14	hicAB (plasmid)	4	Gam_134_PIA02359.1_Class_4	MFYPAYIHSDSDGSASGFFPDVPGCFFAGDSLDDAFQDARDALTAHFEALFEMDEALPLPGNVEVHLENHPDDFTGGQWLLVDINMKQFDGRAERINITMPRRLLVKIDSFVSEHPQFGNRSAFLAEAARRVLP	Phyre says CopG-like RHH	Annotated as hicAB
QIA91184.1	Ligilactobacillus murinus	Firmi_61_QIA91184.1_Class_4	MTMKPAKMIRKLKKAGFIEVPKSGGHRKFVHPDGRMTEVPAHAKELAKGTQEAILKQAGLK	53	hicAB (plasmid)	4	Firmi_128_QIA91163.1_Class_4	MDQRIVYPVIIKEYNDEDGHYFVATSPNIKGMVTQADTLNEAAYFSEDAIATMISDEKNYPEPMDPTDWKLDEGERIVFVSVNMTQWLRKHGKTVRKNITIPEDLNNWAKENNINVSRVTTEALRALQ	Phyre says CopG-like RHH	Annotated as hicAB
UHP14549.1	Escherichia coli	Gam_61_UHP14549.1_Class_4	MKSADVIAILKQHGWEHIRTRGSHHQFRHPVHPGLVTVPHPKKDIKPGTLAQIGRQAGLTF	16	hicAB (plasmid)	4	Gam_136_UHP14550.1_Class_4	MFYPAYIHSDPDGSASGFFPDVPGCYFAGDTLDNAFQDARSALVAHFETLCEMNEELPLPGSVETHLVQRAQDFIGGQWLLVDINMNQFEGRAERINITMPKRLLNKIDTYVRNNPDYANRSAFLAEAARRVLPGV	Phyre says CopG-like RHH	Annotated as hicAB
WII29828.1	Ligilactobacillus salivarius	Firmi_61_WII29828.1_Class_4	MPMKPAKMIRKLKKAGFVEVPKEGGHKRFVHPDGRMTEVPIHAGELKKGTQDAILRQAGLK	44	hicAB (plasmid)	4	Firmi_129_WII29829.1_Class_4	MSDKRVIYPVIVSEYHDDGDYFVATSPNIPGMVTQGDSLADVAYWSEDAIATMIAGEEYPEPQDPKDWKLKDNERVIYVSVNMSEWIKQHPTIVRRNISLPDYLNNWAKENNINVSKVATEALKQLAGI	Phyre says CopG-like RHH	Annotated as hicAB
UOP02043.1	Kingella potus	Beta_61_UOP02043.1_Class_4	MKSRELIAILEAGGWQLVRVKGSHHQFKKDGVPHLITISHPEKDVSLGQLKDAKKKSGLDF	53	hicAB (plasmid)	4	Beta_135_UOP02042.1_Class_4	MIYYPAALFQDAGQSGYGIVIPDLPGCYPVGDTVEEALADAKAAAAFHIEGMIAESLEYVTAPRGIAELRSLPDYADALMWVLVEVDETVFSKQTRFNVSWPQYLLDRVDEYTAIHHETRSGFLARAALDALNRS	Phyre says CopG-like RHH	Annotated as hicAB
QCA29700.1	Vagococcus xieshaowenii	Firmi_62_QCA29700.1_Class_4	MPLTDREMIKLLVKEGWIIKPKQGKGSHTKLTKEGHRRPIIVPKGELKYGTERSILKEAGLL	39	hicAB (plasmid)	4	Firmi_128_QCA29699.1_Class_4	MKKIYPAVFSEEEAGGYYIQFPDLEGNGTQGDTLEEGLDFASDYLGIVLSDLVEHNESLPKPSNIKDISVKDDEFVTLIEVDLSEYIQDNRLSRTNTNIPVWLKTRAEKQGINFSKLLTEALMNKLEV	Phyre says CopG-like RHH	Annotated as hicAB
QND69573.1	Mesorhizobium loti	Alpha_62_QND69573.1_Class_4	MKSAAVIQALEADGWYEVARKGSHAQFKHEKKPGRVTVPHPKRDIPLGTLRSIERQSGLKLR	5	hicAB (plasmid)	4	Alpha_133_QND69572.1_Class_4	MKQYIGLIHKDAESDFGVSFPDFPGVVTAGTDLDDARAMAEEALAFHIEGLAEDGEAIPEPSSLENVMADAENRRGVAILVAVKTEAKKAVRVNVTLPEDVLNRIDAFAEAHGYTRSGFIAQATQKVMELEAA	Phyre says CopG-like RHH	Annotated as hicAB
UQG62816.1	Marinobacter sp. M3C	Gam_62_UQG62816.1_Class_4	MKSADIIKRLKAEGWVKVGGKGDHEKFKHPEKPGHVVVPHPRKDMPLGTLRSIYRQAGWDWR	2	hicAB (plasmid)	4	Gam_129_UQG62817.1_Class_4	MLFPVYVHTGDDTHAHGAEVPDFPGCFSAADNWDALAGNIQEAVELHCEDEDMAVPAPTSLGKLMGSPDYQGGIWMMVDIDTGKLRTKSVRLNVSLPEGLLRRIDDEAKIRHMSRSAFLAMSAQRELGA	Phyre says CopG-like RHH	Annotated as hicAB
QXZ82319.1	Rhizobium sp. L51/94	Alpha_62_QXZ82319.1_Class_4	MKSVDIISALTNDGWFEVAKKGSHVQLKHPTKRGRVTVPHPKRDIPMGTLKSIEKQSGLKLR	5	hicAB (plasmid)	4	Alpha_133_QXZ82188.1_Class_4	MRNYIGLIHKEAESDYGVSFPDFPGVVTAGTDLDDARRMAKEALAFHVDGLVEDGEAIPEASSLTDIMADPHNSSGTAILVSLKTETKKAVRVNITIPEDVLQEVDAYAEAHGLTRSGFLVQAAKREIGKIAA	Phyre says CopG-like RHH	Annotated as hicAB
UBM07115.1	Enterococcus mundtii	Firmi_62_UBM07115.1_Class_4	MPMTIREAEKLLKDAGFVEVKGGKGSHRKFIKKNFPRPVILTSHSKELSRRVEDSVRKAVGK	34	hicAB (plasmid)	4	Alpha_128_UBM07116.1_Class_4	MKKVYPAIFEKDPVGYGIYFPDIEGAVTQSEDIAQGLELAADALGIMLGDLVEKNMPLPTPTAINALSVNPETEFATLISVDLNDYLKDVQLDKKTIKIPHWLNVRATNEGINFSKTMTEALTQKLNV	Phyre says CopG-like RHH	Annotated as hicAB
QQP61388.1	Enterococcus faecium	Firmi_62_QQP61388.1_Class_4	MPLTGKKMLKLAKKNGWKVVRITGSHHIVAKEGFPPVPIPVHSNQDLKKGTEQKLLKDLGLK	53	hicAB (plasmid)	4	Firmi_125_QQP61387.1_Class_4	MKKSYPVIFSAEENGYSVVFPDFAGATQGDNFEEAMSNAKEFLDGILAYYIDEDISVPSPTDIHQLNNLGNNKIVSLIQSDPSPFIQKKTVRKNVTVPEWLVARGEKDKINFSKVLTDALLKIYE	Phyre says CopG-like RHH	Annotated as hicAB
UDC74199.1	Klebsiella quasipneumoniae subsp. quasipneumoniae	Gam_62_UDC74199.1_Class_4	MSSAELIKKLIADGWVKQRQTGSHVTLTKQGIEKIITIPHPRKDSSKGIVRQAQQISGLKLM	63	hicAB (plasmid)	4	Gam_136_UDC74198.1_Class_4	MIYPLFIFKADDGTFDGYFPDIEGCMFAGNNLESALRDAESAFGQHMEVLTEQGGHVPAPSDPADYLGDERLTMDNGFLALVEIDPSKYETKAVKFNLTMPGNLLTAIDSYIEKNGRYKNRSAFLSEIARKEIARG	Phyre says CopG-like RHH	Annotated as hicAB
QOZ64561.1	Bradyrhizobium guangdongense	Alpha_62_QOZ64561.1_Class_4	MKSREIISILQGDGWFEVGRKGSHVQFKHPFKKGRVIVPHPERDVPLGTLKSIEKQSGLKLR	5	hicAB (plasmid)	4	Alpha_132_QOZ64560.1_Class_4	MRNYIGLIHKDADSDFGVSFPDFPGVITAGKSLDDARAMAEEALTLHIEGLAEDGEAIPEPSTLEDVMADPDHRTGVAILVSVKPEQPKAIRVNVTLPEDVLNQIDKYAEAHGFTRSGLLTQAAKRLIGEAA	Phyre says CopG-like RHH	Annotated as hicAB
QTR81218.1	Bacillus cytotoxicus	Firmi_63_QTR81218.1_Class_4	MTSYSSKEMFKRLKKAGYELHSVRGSHHHFKHPVTGKKIPVPHPRKDLGVGLTQEILKQAGLK	56	hicAB (plasmid)	4	Firmi_143_QTR81217.1_Class_4	MSKNEKDYYVYPAIFRFDSDSVLVTFPDLPGCMTSGKNQEEALKMARDVLGGFLTIMEEDNDPIPSPTHITDLTDLNDNEYVLLVDVRMPPYRMTDNVKLKKKTLTIPEWLDKEAVNKNINQSKLLTESLKETLGFNDNTHTP	Phyre says CopG-like RHH	Annotated as hicAB
WEG76519.1	Vagococcus sp. STAA25	Firmi_63_WEG76519.1_Class_4	MPMTIKEAEQLLKDSGFIEVKGGKGSHRKFIKAGCTRPMILTSHGKELSRVVEQSVLKAVGLK	41	hicAB (plasmid)	4	Firmi_128_WEG76520.1_Class_4	MKKVYPAIFEEDEVGYGIYFPDVEGAVTQGDSIQNGLEMASDALGIILADMLESGEDLPKASKINEVSYEENEQFVTLVSVDLTDYLKDGKLDKKTITIPHWLNMRAKQSGINFSETLTTALENKLNL	Phyre says CopG-like RHH	Annotated as hicAB
UZA04822.1	Moraxella bovis	Gam_63_UZA04822.1_Class_4	MASSREVIKIIKADGWYRVKSNGGSHQQFKHPTKKGRVTVPHPKKDLAQPTIDSIMRQAGLSD	33	hicAB (plasmid)	4	Gam_134_UZA04821.1_Class_4	MLYPIAILKGDDKTAHGIFFPDVPNLASACDDLQDVHKMALECLDVHFSGLVEDGEEIPLPTNFDAHTQNSQFDGMMWAWVDVDLSKYDVKSHKINITLPNYLIAKIDEKVLSHKSLYKSRSNYLAQLAMADLG	Phyre says CopG-like RHH	Annotated as hicAB
WII29837.1	Ligilactobacillus salivarius	Firmi_63_WII29837.1_Class_4	MPLTGKDMVKLLLDNGFVERRVNGSHHQLYKDGVRITVPIHGNQDLGKGLERKILKEAGIDKK	60	hicAB (plasmid)	4	Firmi_134_WII29838.1_Class_4	MSNKQKMVVAYPAIFTPEENGGYLIEFPDIQGAFTGINNDDLGYGMEMASEVLGLTVADYLESGDDLSKPTAVNKVKHKEGSFVTLVSTDVSKYLDNQKLVKKTLTIPKWANQKAIKENINFSALLTKAILDYN	Phyre says CopG-like RHH	Annotated as hicAB
QCS48026.1	Synechococcus sp. PCC 11901	Cyano_64_QCS48026.1_Class_4	MKSSEVIKRLKKEGWYVARTKGSHQHFKHPTKQGRVTVPHPKSDLPTGTLKSIFQQAGWDWSSR	11	hicAB (plasmid)	4	Cyano_135_QCS48025.1_Class_4	MYWTVILHKDKGSSFGVTVPDLPGCFSAGNSLEEALEQAKEAIALHLEAMLEDGEAIPMPRKRSEYPGDTDAIYALVEIDDRLVDGVTERINLTIPSWANSQIDRYAKKTGNSKSGLMWRATLDQIQRETTSTIE	Phyre says CopG-like RHH	Annotated as hicAB
ACB69003.1	Burkholderia ambifaria MC40-6	Beta_64_ACB69003.1_Class_4	MDSRTVIRRLEQDGWVQKRVKGSHHHFRHPSKPGTVTVPHPEKDLTIATLKSIERQSGLTLTGQ	66	hicAB (plasmid)	4	Beta_137_ACB69004.1_Class_4	MRFFVAVDKQEGTDYGVVVPDFPGCNSWGTTLEQALENTQEAIEGWVETSVEAGDEVRFEPTSFEELRDNPDYAGSFWAVVDIDPSKFDMKPERVNISLPRFVLTQIDAFAEAHKETRSGFLVRAALEAIRHEQTAV	Phyre says CopG-like RHH	Annotated as hicAB
QQP29568.1	Lactobacillus ultunensis	Firmi_65_QQP29568.1_Class_4	MPWKPAKMVRFLLKHGFGEQAKGGGHRRFFNPETGRMTEVPMHNKELRPGTERQILKEAGLKKDS	31	hicAB (plasmid)	4	Firmi_130_QQP29567.1_Class_4	MKQKIVSYPIILTEYNDESGHYYVVSSPNLPGLVTDGSNISEALFNAKDAIATLLDSREYPKVQDSRKWNLKKGQQTSWVSVNMTEWHNKYGKTVRRNISIPEALNDWAKRNHINVSKVATDALYEMQQS	Phyre says CopG-like RHH	Annotated as hicAB
ADC33930.1	Zymomonas mobilis subsp. mobilis ZM4 = ATCC 31821	Alpha_65_ADC33930.1_Class_4	MCIMHNMKSRDLIKEVEKAGWILDRTRGSHHVFRHPHYSHHITIPHPKKELGVGLVRAIHKQAGL	9	hicAB (plasmid)	4	Alpha_141_ADC33929.1_Class_4	MRYPVAIEPDTKSTAFGIVVPDLPGCFSAGDTMDEAIANAEEAASAWIDATLDSGQDIPEPSSISDLYKDPDYKGWSFGFINIDPALLSDRVKRVNITLPERVLERLDLLAKNAGETRSGMIASLTLKAQKQTDHHSAVMI	Phyre says CopG-like RHH	Annotated as hicAB
UAK81573.1	Legionella anisa	Gam_65_UAK81573.1_Class_4	MKSAEIIKIIERDGWVQCHQKGSHCQFKHPAKKGRVTVPHPKKDLPIKTVVSIFKQAGINKEDIK	-4	hicAB (plasmid)	4	Gam_134_UAK81574.1_Class_4	MRYPVVIHKDEQSDFGVSIPDIPGCYSAGSTYDEALTNAIEAIECHLEGLLMDNESLPVGTTIDRWINDEEFQGGVWAFIDIDLSQISGKAKRINITMPERVLSLIDLYAKNHSIKNRSSFLADAALSYMESHK	Phyre says CopG-like RHH	Annotated as hicAB
UBL09339.1	Clostridium perfringens	Firmi_65_UBL09339.1_Class_4	MKSYSSREIVKIITKDGWYEVNCVGDHHQYKHPTKKGRLTIPHPKKDLPIGTVRSIFKQAGIKIL	49	hicAB (plasmid)	4	Firmi_138_UBL09338.1_Class_4	MKKKDTYIFPAIVTTESDGITITFPDLEGCITCAYSDDEIMKVSKEALGLHLYGLETDEEIEGKELIPVPSKLNDLKLEKNQATTLVEVYMPVIRQVLDNKAVKKTVTIPNWLDVQAKKYEINFSQLLQESIRNLLQL	Phyre says CopG-like RHH	Annotated as hicAB
UBI80145.1	nsifer sp. T173	Alpha_66_UBI80145.1_Class_4	MPGLIDRRQNLLVAAGANVIEGNGSRVKFEKDGIIASFHRPHPDKEAKRYQVRDAREFLMQIGVTP	96	hicAB (plasmid)	4	Alpha_118_UBI79490.1_Class_4	MNTMAYNGYHARIEFDADDEVFFGKIAGISDVIGFHGDSVAELKKAFHEAVDDYLDTCKKIGKEPQRPYSGKMIFRVAPEVHRRAALAAELSGKSLNQWAEEVLEEAADHFAEARLSA	Phyre says Arc/Mnt-like RHH	Annotated as hicAB
AQX31551.1	Bartonella schoenbuchensis R1	Alpha_66_AQX31551.1_Class_4	MEQDSRKIIAKLKCDGFELVKVKGSHHKFKKNGQVIIVPHPKKDLPIGTARSIAQQAGWLKKGKEE	-4	hicAB (plasmid)	4	Alpha_131_AQX31552.1_Class_4	MKRFFALVHKDENSAFGVQFPDFKGLFSAADQEEKLIANATEALQLYCEEMDKLPTPLKFEEVIQKETVKIALSEGAFLIQVPFIENDSEVVRMNISIERGLLRAIDDCAQERGLTRSAFLATAVRHELNI	Phyre says CopG-like RHH	Annotated as hicAB; located adjacent to other TAS
ULG19904.1	Yersinia frederiksenii	Gam_67_ULG19904.1_Class_4	MNNKITACVFLREVPLRDPIPNGSHRKFVLMGSVYQTHQPHPGNVMDKGAVNGLREWFENVIGVEHD	-8	hicAB (plasmid)	4	Gam_116_ULG19904.1_Class_4	MIKGNNIMTIDGHPALVTYEAEIKTFRGKFLDVSGYCDFVSDSISGLEKEGRISLTEYKETCAEEGISPFRDDDKLKAFTLRYPGWLEARLNAATSAHSVSKNQFIVQLLERELNT	Phyre says Arc/Mnt-like RHH	Annotated as hicAB
UTW41329.1	Lactobacillus intestinalis	Firmi_68_UTW41329.1_Class_4	MTQYIARDLVKRLKDTGFVEVNIVGDHHIYKNMVNGARVSIPYARRKDTVAVGTAHQVLRVIKKCEEF	185	hicAB (plasmid)	4	Firmi_132_UTW41328.1_Class_4	MSFVVYPAILDDSENKKHYYTVTFPDVEGAISDGLGEGEAMANGSEILGAFLFDVPKDQLPVPTDIELVKKENPGKLVVPIFADLEKAKRETKPATVKKNTTIPGDLAYKAEQAGINFSQTLTEALQKKLNN	Phyre says CopG-like RHH	Annotated as hicAB
QTH67223.1	Lactobacillus gasseri	Firmi_68_QTH67223.1_Class_4	MVQYVALDLVKRLKRLGFVEVNIAGDHHIYKNMVNGKRVSIPYSKRKDTLPIGTAHQILRIIKECEKE	201	hicAB (plasmid)	4	Firmi_132_QTH67222.1_Class_4	MVFVVYPAILDDSENEKEYYTVTFPDVTGAITDGNGEGEAMARGSEILGAFLYDLPKDQLPVPTDIEVVRRNNPDKLVVPIFADLEKARRETKPATVKKNTTIPGDLAYKAEEAGINFSQTLTEALKKKLNL	Phyre says CopG-like RHH	Annotated as hicAB
QMS61990.1	Campylobacter fetus	Epsi_79_QMS61990.1_Class_4	MSNNIKKIVDKLRRSQADVSFDELYKILMHLGYSLNDNGGSHRIFKKQGFDHVNIPFARPIKKHYVKKVLDIYEEENTD	71	hicAB (plasmid)	4	Epsi_119_QMS61991.1_Class_4	MKKVLKNKAYYLSLNYSMTIVKEDDEFVAYYKEYPKITGCGNNEIEAITDLKEAFSCLLDNLLASGETIIEPKPVEKKMRVNILLSEKLLKDISDRTNNRSLFLADAARYVINNNISLR	Phyre says CopG-like RHH	Annotated as hicAB
QKG30311.1	Campylobacter sp. RM16187	Epsi_80_QKG30311.1_Class_4	MSNKIHKIIDKMRRSPSSISFNEVQDILVYLGYELSNNAKGSHMIFRKPGYDHVNIPFAKPIKKHYIKKVLELYEEESID	-2	hicAB (plasmid)	4	Epsi_118_QKG30312.1_Class_4	MKPQSKNKEYYLNLNYGMIINKEDGEFVAYYKEYPKITGCGDNEIEAIEDLKEAFSCLLDVLIAEGEEIKEPAPVEKKVRVNVILPEKLLKSISELTNNRSVFLSKAAKYAIDNKIAL	Phyre says CopG-like RHH	Annotated as hicAB
ADW76125.1	Rahnella aceris	Gam_80_ADW76125.1_Class_4	MSRKEKLKAKLDSLPKNFTWDELVSLMGLYEFQLLKAKRGSGRKFYNKTLDRLVAFHEPHPENTMKRYVLVEVKLLLDGI	3	hicAB (plasmid)	4	Gam_152_ADW76126.1_Class_4	MNNLLKHKGYCGSVEVSLEDGTLHGKLECINDLVTYEAQTVSELQSAFEVAVDDYLETCQEIGKEPDRPMSGTFNIRIGQELHKKAYLAARNAGISLNDYVKKAIEDTLVDRKEYHFHIDRRSEITESSFGFMRKRDEKSIWKGTFEKGRSH	Phyre says Arc/Mnt-like RHH	Annotated as hicAB
ABA56517.1	Nitrosococcus oceani ATCC 19707	Gam_82_ABA56517.1_Class_4	MGKTEKLVAKAGNHPGGLSFGEFKTLLARCQWIFDHQTGSHEIWYSPGRRRLSIQPTANGKAKSYQVKQFLKIRDEEESNGN	-11	hicAB (plasmid)	4	Gam_122_ABA56516.1_Class_4	MEIKFDGFTVNLYQDEEDDWLAHFVEMSEVSAFADTPEQALNELAVAWEGIKESYRKHGEEVPRAPARKEYSGQFNVRIDKRLHRKLAMEAARAGISLNALVAQKLAESAEHRKASSDQGQR	Phyre says Arc/Mnt-like RHH	Annotated as hicAB
UXI83695.1	Ligilactobacillus salivarius	Firmi_82_UXI83695.1_Class_4	MVNYARTILKLKNRSGNITYKEVKSLLLYLGYEEKNKGKTSGSRTVFRKKGKNSIYLHKPHSRKNILKYQIDDILDGLKGEI	0	hicAB (plasmid)	4	Firmi_111_UXI83696.1_Class_4	MQETMNYKGYQGTIEYSLEDNVLHGRVLGIKSILSYEGNTLSELKKDFESLIDEYLEDCKRNNESPEKPYKQNIVINLEPDLQEKLYLYSALHNENIIDSIGKAIRNLVTG	Phyre says CopG-like RHH	Annotated as hicAB
WFQ78075.1	Xenorhabdus sp. SF857	Gam_82_WFQ78075.1_Class_4	MSKLDKLKEAFLQSRKTFAWSELVSLLNLLGYEKKEMQGSRVRFYNPVINHTIMMHRPHPENYIKGGTIKAVKDTLKEVGLL	-4	hicAB (plasmid)	4	Gam_113_WFQ78074.1_Class_4	MRHLTYKGYIGTIEFEVEDNYLFGKLAYIRDLVTYQATTIKELEDEFKQSVELYLADCQELNKKPDIPFKGVFNVRVHPDTHRHLAEIAEESGLTINAVVNKALENEISRHAR	Phyre says CopG-like RHH	Annotated as hicAB
AWB69135.1	Saccharobesus litoralis	Gam_82_AWB69135.1_Class_4	MGKQEKLLIKLSDARKVFPWNELVTLLSQLGYEKKEMAGSRVRFYHYGNDALLLLHKPHPENELKGGALKSVKSHLKQEGWL	-4	hicAB (plasmid)	4	Gam_115_AWB69134.1_Class_4	MTYLRYKNYLGTIEPELESNTLFGKLAFIRDVVTYEATTLQELEQEFQRSVDEYLISCEELGRTPQIPCKGSFNIRTGEDLHREAVLAAEGQSLNAFVCDAIREKIARSRSQSLA	Phyre says Arc/Mnt-like RHH	Annotated as hicAB
BBB02979.1	Klebsiella pneumoniae	Gam_82_BBB02979.1_Class_4	MGKTDKLLAKFLNSKKTFEWDELVVLFSSLGYVKKEMQGSRVRFFNAEINHTILMHRPHPESYIKGGTLKAIKQNLKEAGLL	-4	hicAB (plasmid)	4	Gam_115_BBB02978.1_Class_4	MKHLKYKGYLGTVEPDFENNVLYGKLAFIRDLVTYEASTLAELEQEFKTSVDLYLQSCVEDGKEPDTPFKGVFNVRLDPELHRRVAEMAMEEDLSLNAFVNKALEKEVSNHRAGA	Phyre says CopG-like RHH	Annotated as hicAB
ARJ07641.1	Cnuibacter physcomitrellae	Acto_83_ARJ07641.1_Class_4	MARIDKLIEEMRRNRSGVRFNDLAKVCDHYFGEPRQQGTSHRVYRMPWPGDPRVNIQDDHGKAKPYQVGQVLAAIEKLEGMES	-4	hicAB (plasmid)	4	Acto_109_ARJ07642.1_Class_4	MNAAEHYSYRVRWSGEDGGYIGTVAEMPSLSWFAEDQRAAFDGIQTLARDVVDDMVSNGESVPEAIADREYSGKFQVRLLPEQHRQLALEAAEQNVSLNRLVASRLVAH	Phyre says Arc/Mnt-like RHH	Annotated as hicAB
OKH17698.1	Limnothrix rosea IAM M-220	Cyano_83_OKH17698.1_Class_4	MNKKQQRILDAIQLTPSPANLKWDNIESLFRTLGARVSQGNGSRVRVLLNGVKATFHQPHPKNEVGRSCVKGIRTFLENANVI	111	hicAB (plasmid)	4	Cyano_115_OKH17697.1_Class_4	MYTVTYKGYTGKFEIDFEENILSGIVIDIKDVITFHGKTIEEAVQCFHESVDDYLEFCEEVGEEPDKPFSGRLPYRTTPDTHHKIYLAATKAGKSINSWMDEVLSEKSKEYLKSF	Phyre says CopG-like RHH	Annotated as hicAB
AUZ86119.1	Methylophaga nitratireducenticrescens	Gam_84_AUZ86119.1_Class_4	MNSKQTKTLNSLFENPVKNSIKWPDVEKLLLALGGSVKQGDGSRIRITLGGSSLNIHTPHPKNELKPYQVRAIRTLLSNEGVTK	-4	hicAB (plasmid)	4	Gam_108_AUZ86120.1_Class_4	MKYKGYEAVIKYSDEDETFIGEVVNTRDILVFDGNDIAEITDSFHAVVDEYLQDCEDEGKTPEKPFSGQFVMRVKPELHRELFIKAKESGKSLNAFVSEQLDRIAHTA	Phyre says CopG-like RHH	Annotated as hicAB
QHG75070.1	Ensifer adhaerens	Alpha_84_QHG75070.1_Class_4	MNSKQKKTLVAVFKDPISGTIEWATIENLLVAAGANVIEGNGSRVKFEKGGIIASFHRPHPDKEAKRYQVRDAREFLTQIGVEP	-4	hicAB (plasmid)	4	Alpha_118_QHG74623.1_Class_4	MNTMTYNGYHARIEFDAEDELFFGKIAGISDVVGFHGDSVAELKKAFHEAVDDYLETCKSIGKEPQRPYSGKMMFRVAPEVHRRAALAAELSGKSLNQWAEEALEEAAAHFAKDRLSA	Phyre says Arc/Mnt-like RHH	Annotated as hicAB
QIN65607.1	Caballeronia sp. SBC1	Beta_84_QIN65607.1_Class_4	MKRAHTKTLELIFARPVSANVRWADIEALFLELGATITEREGSRIAVVLFGQVQVYHRPHPRPTTDKGAIASVRKWLESNGVKP	-4	hicAB (plasmid)	4	Beta_110_QIN65606.1_Class_4	MNILSIDNYRAVVTYDPDTDMLRGEFLGLNGGADFYASDIPTLKTEGAKSLAVFLDVCRENGIDPVRHFSGRFNARIDPELHARAVETAAAEGISLNQLIERAIEHEVRT	Phyre says CopG-like RHH	Annotated as hicAB
WEJ38644.1	Sinorhizobium sp. C101	Alpha_84_WEJ38644.1_Class_4	MKKRRRATLELIFARPVNGSIRWVDIEALFVALGAEVSERQGSRTGVFLFGEVRVFHRPHPSPDTDKGAVASIRKWLDEHGVKP	-4	hicAB (plasmid)	4	Alpha_110_WEJ37980.1_Class_4	MNNVVEINGEKAVIAFDPEIKMLRGEFVALNGGADFYAESVHDLIEEGRKSLAVYLEMCREKGIEPRRKFSGKFNVRLTPDEHAAAVIAAAAAGKSLNEWIVGTIREAAE	Phyre says Arc/Mnt-like RHH	Annotated as hicAB
BDA63073.1	Shewanella xiamenensis	Gam_84_BDA63073.1_Class_4	MNKKHLRTLAAIFARPVSGSIKWSDIEALFIALGADIEEREGSRIGVVLFGEVQVYHRPHPQKETDKGAVVSVKKWLERNGVKA	-4	hicAB (plasmid)	4	Gam_113_BDA63074.1_Class_4	MKNLMMINGVKAVIDYDAEAETFRGEFVGLNGGADFYGESISQLETEGAKSLKVFLEMCQERGIEPYKNFSGKFNVRISPEVHARLNEIALSQSISLNAAVENAVNDYIQHSA	Phyre says Arc/Mnt-like RHH	Annotated as hicAB
QIN64279.1	Caballeronia sp. SBC1	Beta_84_QIN64279.1_Class_4	MKAKHRKTLEAIFRKPTNGGIVFAEIELLVIALGGEVREGSGSRVAFELNDRRRYLHRPHPGKDAKRYQVEEVREWFIELEVKP	-4	hicAB (plasmid)	4	Beta_111_QIN64280.1_Class_4	MINAMNYKGYLARVEFDPRDNIFVGHVLGVSEHISFHGETVHELTTGFHEAVDHYLEDCAKTGRDPQKPASGKLMLRIRPEVHAAVGIAAAAAGKSISQWADEVLARASHA	Phyre says Arc/Mnt-like RHH	Annotated as hicAB
UOO93769.1	Vitreoscilla stercoraria	Beta_84_UOO93769.1_Class_4	MKRKHQKTLELIFHRPVSGSIKWTEIEALFIELGANVQEREGSRIAVVLFGQVKVFHRPHPSPDTDKGAVASVRKWLDENGVRP	-4	hicAB (plasmid)	4	Beta_111_UOO93770.1_Class_4	MINTMIINGYKAVIAYDSEIELFRGEFIGLNGGADFYAADVESLRREGAESLKVFLEVCKENGIEPKKQYSGRFNVRINPKLHEDAMAAAIAQGISLNELVSRAIATAAHH	Phyre says Arc/Mnt-like RHH	Annotated as hicAB
QNA70475.1	Sulfurospirillum diekertiae	Epsi_84_QNA70475.1_Class_4	MSKRDKLWIKFMEVPPKKNLTWSDLLALMSALDFVQLEGDGSRVKFYHHAKDIVLNLHKPHPDNLLKTYLVKQIQEKLKEAFNG	-8	hicAB (plasmid)	4	Epsi_114_QNA70476.1_Class_4	MANVLTYENYTGSVEYSHEDRCFFGKIEFINDLITFEATTVDELEANFKEAVESYILTCKALNRKPQKQFNGVFNVRPGVELHMAAARKAMEIGVSLNAYIKSLIAKDTHFSAH	Phyre says Arc/Mnt-like RHH	Annotated as hicAB
QPK12823.1	Rhizobium phaseoli	Alpha_84_QPK12823.1_Class_4	MNSKQRKTLAAVFKDPVSGTIEWAAIENLLVAAGADLIEGNGSRVKFEKDGIIASFHRPHPAKEAKRYQVRDAREFLMQIGGTP	-4	hicAB (plasmid)	4	Alpha_118_QPK12822.1_Class_4	MNIMTYNGYHARIEFDAEDDVFFGRIAGISDVIGFHGDSVAELKKAFHEAVDDYLETCRKIGKEPQRPYSGKMMFRVAPEVHRRAALAAELSGKSLNQWAEEVLKEAADHFAEARLPA	Phyre says Arc/Mnt-like RHH	Annotated as hicAB
QRM47130.1	Rhizobium sp. BG4	Alpha_84_QRM47130.1_Class_4	MNGRHRRTLQAVFHDPVSGSIVWDDIESLLVAVGCTIIEGNGSHVRFEKDGKLAFFHRPHPEKEAKRYKVKDTRRFLQLLGVEP	-4	hicAB (plasmid)	4	Alpha_113_QRM46773.1_Class_4	MNVMNYNGYAARIEFDAEDEIFFGNIAAISDVIGFHADTVEGLKTAFHEAVDDYVETCRKLGKEPQKTYSGKMMFRVDPDVHARAARAAELAGKSLNQWAEEVLATAADKSAA	Phyre says Arc/Mnt-like RHH	Annotated as hicAB
QEP30661.1	Pukyongiella litopenaei	Alpha_84_QEP30661.1_Class_4	MNSKHRKTLAAVFTDPVSGTIEWSAVERLLVAAGAQVIEGRGSRVRFEKDGEVETFHRPHPAKEAKRYQVRAARAFLERIGVTP	-4	hicAB (plasmid)	4	Alpha_110_QEP30662.1_Class_4	MTNSMTYKGYSARIEYDDEDGIFTGRIAGIRDGIGFHADTVEGLRDAFHEAVEDYIETCTKVGKEPQKAFSGQVMFRVDPEVHRKAALAAELSGKSLNQWAEEVLDRATR	Phyre says Arc/Mnt-like RHH	Annotated as hicAB
WAP71515.1	Jiella sp. HL-NP1	Alpha_84_WAP71515.1_Class_4	MNSKQKKTLAAVFREPVPGTLEWAAIEGLLVAAGCRIIEGSGSRVRFEKDGELESFHRPHPAKEAERYQVRAARAFLIRLGIEP	-4	hicAB (plasmid)	4	Alpha_111_WAP71514.1_Class_4	MTNIITYKGYAARVEYDDEDGILFGQIAGIRDGVGFHAESVEELRTAFHEAVDDYLATCATIGKEPQKPYSGKMMFRVSPEIHRKAAIAAELAGKSLNQWAEEALSKAIHS	Phyre says CopG-like RHH	Annotated as hicAB
UJB72811.1	Acaryochloris sp. 'Moss Beach'	Cyano_84_UJB72811.1_Class_4	MTRKEKLIKRFLTRPKDFTWDELVVLLSIFQFSEVSTGKTGGSRRRFINSDGLVISLHKPHPRNLLKKYQIEQVIDILEEERLI	-4	hicAB (plasmid)	4	Cyano_113_UJB72810.1_Class_4	MKNMIEYQGYFGSVHFSNEDEVFYGKVEFIRSLISYEGTDVQSLKAAFQEAIDEYLTDCAENAIEPEHSFKGSFNIRPGTQLHRQAAIAAQQRGINLNALVTEALENYLQPSK	Phyre says CopG-like RHH	Annotated as hicAB
QZP10001.1	Caenibius sp. WL	Alpha_84_QZP10001.1_Class_4	MNSKQSKTLKAIFSDPVSGTIKWASIESLFVAVGCEIIEGKGSHVQAHKDGVIGYFVRPHPNKEAKRYQIRDVREFLAKIGVEP	-4	hicAB (plasmid)	4	Alpha_110_QZP10000.1_Class_4	MNVMSHKGYSARIEYDDDDGIFFGRLAGINDVVGFHADSVEELRAAFHEAVDDYIEACAKIGKDPQKPYSGKMMFRVSPELHRRAAIAAELAGKSLNQWAEEALHEALPH	Phyre says Arc/Mnt-like RHH	Annotated as hicAB
WDD36861.1	Nostoc sp. UHCC 0926	Cyano_84_WDD36861.1_Class_4	MAQIEKILAQIKNNPKNVNFTDLMKVCNHYFGEPRQQGTSHCIYKTPWAGDPRVNIQEKNGKAKVYQVRQVLDAIEKMEDIQDG	-8	hicAB (plasmid)	4	Cyano_108_WDD36862.1_Class_4	MVNHEHYTYKVTWSEEDQEFVGLCAEFPSLSFLHENRPAVLEGITNLVQDVVIDMEANNEKIPEPIAEKNYSGKFQVRIPPEHHRRLAIEAAEQNVSLNRYVSLKLAC	Phyre says Arc/Mnt-like RHH	Annotated as hicAB
WBU55359.1	Paracoccus sp. SCSIO 75233	Alpha_84_WBU55359.1_Class_4	MNSKHRKILEIVFTDPVSGTVEWLAIERLLVAAGAQVIEGRGSRVRFEKDGEVETFHRPHPAKEAKRYQVRAARAFLERIGVRP	-4	hicAB (plasmid)	4	Alpha_110_WBU55360.1_Class_4	MTNTMTYKGYSARIEYDDEDGIFTGRLAGIRDGVGFHADTVEALRDAFHEAVEDYIETCAKSGKEPQKAFSGQVMFRVDPEVHRKAALAAELSGKSLNQWAQEVLERAAG	Phyre says Arc/Mnt-like RHH	Annotated as hicAB
CDN56951.1	Neorhizobium galegae	Alpha_84_CDN56951.1_Class_4	MKKRHRATLELIYARPASGSIRWVDIEAMFVALGADVTEREGSRIGVVLFGEVRVFHRPHPSPDTDKGAVASIRKWLESHGVKP	-4	hicAB (plasmid)	4	Alpha_111_CDN56950.1_Class_4	MRNVIEIEGHKAVVSLDPEIGMFRGEFLGLNGGADFYSDSLDGLMSEGQKSLQTFLEICKEKGIEPFRSFSGRFNVRLDPRTHEAAVIAATANDQSLNEWLAETIATAARS	Phyre says Arc/Mnt-like RHH	Annotated as hicAB
AGI74790.1	Octadecabacter arcticus 238	Alpha_84_AGI74790.1_Class_4	MNNKHRKALATVFTDPVSGTVEWTAIEKLLIAADAEVVEGNGSRVRFVKDDEVETFHRPHPAKEAKRYQVRAARAFLERIGVRP	-4	hicAB (plasmid)	4	Alpha_115_AGI74791.1_Class_4	MTNTMTYKGYSARIEYDDEDGIMTGQIAGIRDGVGFHADSVEELKDAFHEAVDDYVDTCAKIGKEPQKPYSGRVMFRVDPEVHRKAALAAELSGKSLNQWAEEVLNRAAHSGHPA	Phyre says Arc/Mnt-like RHH	Annotated as hicAB
BCA97353.1	Legionella antarctica	Gam_85_BCA97353.1_Class_4	MKAKHKKVLHSIFETPVNASIIWKDIESLLVSLGAELSEGRGSRVRIALNGVRAVFHRPHPKKEADKGAVVSMRRLLKEAGVEPC	-7	hicAB (plasmid)	4	Gam_106_BCA97354.1_Class_4	MLNYKGYLGHVEFDDENELFVGEVINTKDVITFQADTAHGLKQAFVESIDDYIDFCHERNEKPEKPFSGKFNLRISPELHREAYVAAKHSGMSLNSWVCDVLKHAV	Phyre says Arc/Mnt-like RHH	Annotated as hicAB
QYY62665.1	Leptospira interrogans serovar Bataviae	Spir_86_QYY62665.1_Class_4	MSKVEKLVERFKSRPRDFSYDELRKLLSAFGYNENNSGKSSGSRVAWIHSETKHIMRLHKPHPKNILKSYQINQILDELKSEGYIK	-4	hicAB (plasmid)	4	Spir_118_QYY62664.1_Class_4	MKDIIEYKGFLGSVHFNANDEVFFGKIEGIEDLVSFEGESVKELKKAFQESVNDYLVLCKKAKKSPEKSFKGSFNVRIPTELHRRVYRKSLREGISLNQLVQRALEKEITDLKTSHFS	Phyre says Arc/Mnt-like RHH	Annotated as hicAB
QGP52592.1	Piscirickettsia salmonis	Gam_86_QGP52592.1_Class_4	MNNKHRKTLKDIFHNPIKASIVWSDIEKLLLALEAEVVERDGSRVAVILNGVKTTFHRPHPEKTTDKGAVKSIRMFLKNAGVDKNA	-8	hicAB (plasmid)	4	Gam_117_QGP52593.1_Class_4	MLKYKGYIGKVEEIHEGDEYIYGVVPNIKDIISFRGKNIKELTKDFKLAIDDYLALCDERGEEADKPFSGRFMTRLGSDLHEEVFLASMNDSEVKSMNDWVVSACLEKLKHDQAVKR	Phyre says Arc/Mnt-like RHH	Annotated as hicAB
UDF37903.1	Shinella sp. XGS7	Alpha_86_UDF37903.1_Class_4	MELSRKHQATLEAVFAEPVRASIPWRDIEAMLAACGAEITEGQGSRVRIALNGVRAVFHRPHPQKETDKGAVKSVRRFLLEAEIQP	-4	hicAB (plasmid)	4	Alpha_109_UDF37904.1_Class_4	MTMMHYKGYEAVVEFDEEAEIFHGEVINLRDVITFQGASAAELKQAFAESVEDYLAFCAERGEEPEKPFSGQFVVRTEPGLHKALTVAARRAGVSLNKWVTSTLERAVG	Phyre says CopG-like RHH	Annotated as hicAB
QPP04688.1	Enterobacter hormaechei	Gam_87_QPP04688.1_Class_4	MTLRKQHQRTLEAIYRRPVSGTIEYKDFKALMLALGAELDESAAGSREGFTLRGEPRVFHRPHPKSTMDKGAVSEARQWLERLGIKP	-4	hicAB (plasmid)	4	Gam_113_QPP04687.1_Class_4	MINVMKVNGHAATVAFDPEIEMFRGSFVGLTGGADFYARTVEELHREGAESLRFYLEICEKRGIEPYKAYSGKVSTRLTPERHQALEQIAAAHGESINQLLNEGADLVIERYA	Phyre says CopG-like RHH	Annotated as hicAB
QUY46025.1	Acaryochloris marina S15	Cyano_87_QUY46025.1_Class_4	MTRKEKLIKRFLTRPKDFTWDELVVLLAFFQFSEVSTGKTGGSRRRFINEEGLVISLHKPHPRKILKKYQIEQVMDILEQEGLLCKI	-21	hicAB (plasmid)	4	Cyano_113_QUY46026.1_Class_4	MQNMMEYQGYFGSVNFSDEDEVFFGKVEFIRSLISYEGTDVQSLKSAFHEAVDEYHSDCAENEIEPERPFKGSFNIRPGTQLHRRAAIAAQQRGINLNTLVTEALENYLQPLK	Phyre says CopG-like RHH	Annotated as hicAB
BAL42524.1	Thermus thermophilus HB8	Deino_89_BAL42524.1_Class_4	MSRKRKLLEKLKALPPEMSYEEVERVLGWFGFSCVRSGGSHHQFRHPSGRMLTVPKRGGQVVTRTYLKQVISALEDVTGKDLGELLEEV	-1	hicAB (plasmid)	4	Deino_155_BAL42525.1_Class_4	MRKRKPLDYYLSLKYPVLLVAEPEGGYTALHPDLEGCVSVGETPEEALANLEEARRLWLEAAYEHGDEIPLPSTEREYSGRVLVRMPKSLHRRLDEEAKAEGVSLNQYIVSLLAERSSLRALKRELTRTGRAAEAPDSWEWGTSSGGGIWTGVLA	Phyre says CopG-like RHH	Annotated as hicAB
QNX07422.1	Acinetobacter seifertii	Gam_90_QNX07422.1_Class_4	MSQSDKLEQKLRAKPKPVSFPWDDLVTLMKQYGFTVLTRKAKGSHFTFYHPETGLKVKLSRSHPDDVLKGYQIANAIEAIDQVKRDKESS	67	hicAB (plasmid)	4	Gam_162_QNX07421.1_Class_4	MKNLGPYKGYIGSLEFDSNDKILHGKILFIRDIITYEADSANDIEDAFHEAVDEYLEDCKFLGVDPDKSLSGTFNVRVSPELHKEISKKSTLLDISLNQYVTQALEYYVHHGEEIHSSIQNLNSSIDELNDCVITIAYQTDRKQSSTAEKFDTHGFIVNALS	Phyre says Arc/Mnt-like RHH	Annotated as hicAB
YP_009277370.1	Clostridium phage phiCTC2B	Caudo_60_YP_009277370.1_Class_4	MNSKEIIKIITKDGWFEVRQRGSHKQFKHQIKQGTVTIPYHNKDLDIKTLNSILKQAGLK	57	hicAB (phage)	4	Caudo_135_YP_009277369.1_Class_4	MDKYIFSAIFEPGETKGYCVTFPDLPGCITEGDTLEESLLMAKEALELHLYGLEEDNGDIPLATLPEKINSPDSSFIVPIEVYMPLVRNEMSNKAIKKTLTIPYWLNKIAEDKKVNFSQTLQVALKEQLGVQDYK	Phyre says CopG-like RHH	Annotated as hicAB
YP_009831942.1	Aeribacillus phage AP45	Caudo_63_YP_009831942.1_Class_4	MKSYSSKELIKMIQKEGWYIVRTSGSHHQFKHPSKPGIVTVPHPKKNLPIKTVKSILKQAGLD	25	hicAB (phage)	4	Caudo_139_YP_009831941.1_Class_4	MNKLNKKDRYIYPAIFSYADDGISVEFPDLPGCFTCGDTDEEAFKMAKEAMALHLYGLEQENENIPSPSKVSEIQTENNQVIVFVEVWMPPFRHEMENKAVKKTLTIPKWLDDLAKEHNVNYSQILQDALKKHLGATDR	Phyre says CopG-like RHH	Annotated as hicAB
YP_009836681.1	Paenibacillus phage Likha	Caudo_67_YP_009836681.1_Class_4	MVNLNKAYSSREVIKILKEDGWIHKNTEGDHWHFIHPTKKGKVTVPHPKKGLKRRTTKSIFEQAGLI	30	hicAB (phage)	4	Caudo_136_YP_009836680.1_Class_4	MKYIYPAVFSPGEPDEGGFTVTFPDLPGCITEGDDLEEALRMAKDALGGHLYLMEEDGDEIPRSSQPDSIKLETGEFVSLIQANTDFIRERIQSKAVNKTVTLPKWLNDVAAEEGINFSQTLQDALKQKLEIKDFS	Phyre says CopG-like RHH	Annotated as hicAB
YP_009203514.1	Paenibacillus phage Sitara	Caudo_71_YP_009203514.1_Class_4	MGKQVTVREALQKLKKAGFIKSPSHTGKSSHQRYIHKDDPERFADISFHKSGAVIPKGTLKNIERTSGVKF	61	hicAB (phage)	4	Caudo_140_YP_009203513.1_Class_4	MSGKDIFIYPVVIEKSGEDVALYFPDIPGTAIIAADTVSGIKEAKSMLIDRLIEMEDKNLDIPKPSEPEDIELNDESDRIVFVEVFLPPFRDEAANRAVNKNCTLPAWLRDAAEDAGLNFSQHLQTSLKKALGIKHDDHQ	Phyre says CopG-like RHH	Annotated as hicAB
YP_008060490.1	Burkholderia phage ST79	Caudo_84_YP_008060490.1_Class_4	MKSKHARTLAAIFTKPTLGGIVFSDIESLVAALGGEIHEGAGSRIAFELNGTRRYHHRPHPGKEAKRYQVEDLRDWFIEMGIKP	-4	hicAB (phage)	4	Caudo_129_YP_008060489.1_Class_4	MNNAMSYKGYFARIDFDGRDNIFVGHVLGVDDKITFHGETVDELSRDFHAAVDHYLDDCKRAGREPQKPASGKLMLRIDPAVHARVGIAAALSDESINQWSEEVLGRAAREVLERAGFANDERAPAQTA	Phyre says Arc/Mnt-like RHH	Annotated as hicAB
YP_010082083.1	Ralstonia phage Dina	Caudo_84_YP_010082083.1_Class_4	MKAKHQKTLELLFSRPTPAGIKWSDAVALMRELGAELEEREGSRVAVFLFGQVKVMHRPHPSPDMDKGAVASMRKWFEENGVKP	-4	hicAB (phage)	4	Caudo_112_YP_010082082.1_Class_4	MINVMNISGHKAVIAYDPDIEMFRGEFVGLNGGADFYAADVTGLHREGELSLRVFLEECTRRGVEPQKHFSGKFVLRVEGKVHEAAAIAAAAQGVSLNQWAAGVLEQATEAA	Phyre says Arc/Mnt-like RHH	Annotated as hicAB
AJK27918.1	Bacteriophage Redbud	Caudo_71_AJK27918.1_Class_4	MGKQVTVREALQKLRKEGFIKSPSHTGKGSHQRYIHKDDPERFADISFHKSGAVIPKGTLKSIERTSGVNF	61	hicAB (phage)	4	Caudo_140_AJK27917.1_Class_4	MSGKDVFIYPVVIEKSGEDVALYFPDIPGTAIIAADTVSGIKEAKSMLIDRLIEMEDKNLVIPKPSEPEDIELNDESDRIVFVEVFLPPYRDESANRSVTKNCTLPLWLRDAAEDAGINFSQHLQTSLKKALGIKHNDHQ	Phyre says CopG-like RHH	Annotated as hicAB
QBX11569.1	Streptococcus satellite phage Javan592	Firmi_60_QBX11569.1_Class_4	MPMTQKEMVKLLTAHGWTKTKGGKGSHVKLEKVGERPITIPHGEINKYTERGIKKQAGLL	39	hicAB (phage)	4	Firmi_150_QBX11570.1_Class_4	MLVTYPALFYYDDTDGANAPYFVTFPDFEHSATQGEDMADAMAMASDWLGIHLADYIENGRDIPTPTPINALSLADNNPFRDDKDIELVYDPSKSFVSMVMVDVAEYLGSQEPVKKTLTIPRWADTLGRELGLNFSQTLTDAIADKKIHA	Phyre says CopG-like RHH	Annotated as hicAB
DAZ67272.1	Caudoviricetes sp.	Caudo_56_DAZ67272.1_Class_4	MRRRDLVKLLEDNGWYFKRNGGSHDLYTNGNKTEAIPRHSEINEMLAKAIIKRLGL	67	hicAB (phage)	4	Caudo_134_DAZ67271.1_Class_4	MVKKGAYPIVLKRTDDGYYVNIPDFDSGTQGESIADAMEMARDAIGLLGIDLEDNNKVIPKPYSSKIEAEKDDIVTLVDIDFSEYRKKVDNRAIKKNCTIPYWMSVEADKAGINYSRLLQEALSNVLGIKKSIS	Phyre says CopG-like RHH	Annotated as hicAB
DAV38330.1	Caudoviricetes sp.	Caudo_56_DAV38330.1_Class_4	MKQKELIKKLKSIGFDFYRHGGSHDIYRRGKDSETIPRHKEINERLAREILKKWGL	40	hicAB (phage)	4	Caudo_144_DAV38372.1_Class_4	MKKVYPVIFTHVNTNILIEVPDLKILTEANEEGKEKASFAEAITVARDAIGLWCISAEDNGEEIAGASSISDIDISKGVFTEEGESIVSLVDVDLAEYRRKVDNKTVRRNVTLPNWLNQEAEAANLNVSRVLQEALMQKLDVRR	Phyre says CopG-like RHH	Annotated as hicAB
UWG92794.1	Bacteriophage sp.	Bacteriophage_57_UWG92794.1_Class_4	MKRRELLKILQANGWYFKRNGANHDIYTNGVNTEYIPRHPDINERLARGIIKKWGLK	61	hicAB (phage)	4	Bacteriophage_128_UWG92795.1_Class_4	MNKLAYPVIFEKDNGGYFVTVPDLEINTQGNTFVEAIEMARDVISLYILDHKEEGKIFARPNTNKFTLPENAVVSYVDVDIDIYRQKFGTKTVKKNCTIPAWLNAKAEELNINFSKTLQEALIKKVSV	Phyre says CopG-like RHH	Annotated as hicAB
UWD65051.1	Bacteriophage sp.	Bacteriophage_57_UWD65051.1_Class_4	MKTKNLIELLERNGWKFKRHGANHDIYVKDGQRESVVRHRETDEELAKAIIKRRGLK	60	hicAB (phage)	4	Bacteriophage_125_UWD65049.1_Class_4	MTQGKEFIVVFVPDFNINTQGKDVPDAIEMARDAIGLMGIDMQDDGEALPEASSIASAQAEAPSGAIVSLVDVDFAEYRRKNDMRVVKKNCTIPSWLNFEAERAGVNFSAVLQAALKSELHITSR	Phyre says CopG-like RHH	Annotated as hicAB
DAO12403.1	Caudoviricetes sp.	Caudo_57_DAO12403.1_Class_4	MKRRDLIKLLEKNGWYLKRNGGNHDIYTNGRENEPVSRQSEIKEDLAKAIIKRRGLK	45	hicAB (phage)	4	Caudo_128_DAO12404.1_Class_4	MKKAYPVIFTPAAEGGFTSYMPDFDINSQGDDLAEAIEMARDAMGIMGIDMEDEGKALPEASESVAHNPGDVVSFVDVDFTEYRRQNDMRTVRRNVSLPSWLNAEADKAGLNVSAVLQNALRRELGVG	Phyre says CopG-like RHH	Annotated as hicAB
DAS94242.1	Caudoviricetes sp.	Caudo_57_DAS94242.1_Class_4	MKRRDLIKLFEANGWWLLRSGANHDIYTDGKRSEPIPRHSEIKEQLAKSIIRRQGLK	32	hicAB (phage)	4	Caudo_129_DAS94243.1_Class_4	MKQVYPVILHPEAEGGYSVFVPDLDIGTQGESVAECIDMARDAIGLWGICEQDEGRAIPLPSGLTHHHEEGEIVTLVDIDFDAYRRAQDMRTIRKNVTIPSYLNDMADRAGINFSQVLQEGLKQRLGVQ	Phyre says CopG-like RHH	Annotated as hicAB
DAP31252.1	Caudoviricetes sp.	Caudo_57_DAP31252.1_Class_4	MKRKDLIKLLEANGWYFSREGSNHTIYTNGEKYEAVPRHNEVKENLAKAIIRRNKLK	14	hicAB (phage)	4	Caudo_130_DAP31251.1_Class_4	MKHVYPIIITPPEQGEKDYLVYVPDFDINTEGTSLDDALFMARDAIGLVGICMEDDGKQIPEPAALKPECEDGQLVALIDIDFAAYREKNENRCIRKNCTIPAWLDKKATAQGINFSAVLQKALIDLVNS	Phyre says CopG-like RHH	Annotated as hicAB
DAE62051.1	Caudoviricetes sp.	Caudo_57_DAE62051.1_Class_4	MKRSDLIKELEAHGWTLKRNGTNHDIYTNGIKMEPIPRHREVNEKLARAILKRAGIE	104	hicAB (phage)	4	Caudo_134_DAE62050.1_Class_4	MKGVYPIVITQDDNCFLVYIPDFDINTESDSLEGAIEMARDAIGLMGITFEDDGKEIPKPNLQIDCYTDTKEGEISSLVDVDFDEYRKKHDNRLVKKNCTIPYYLAAQAEKENINFSALLKEALLKRLNIAQNA	Phyre says CopG-like RHH	Annotated as hicAB
DAS38416.1	Caudoviricetes sp.	Caudo_57_DAS38416.1_Class_4	MKRKDLVKLLENNGWRILREGANHTIYTNGKKCEPVPRHSELNEMLAKAIIKRNNLK	9	hicAB (phage)	4	Caudo_125_DAS38417.1_Class_4	MKSVYPVIITQSGDDYVVTVPDLEINTEGKSLPEAIDMAREAIGLWGISQQDLKLPIPKPKTLKPACAPSDMVALVDIDFNEFRIKEDNRTVRKNCTIPLWLNRKAEEKHINFSAVLQEALKSMV	Phyre says CopG-like RHH	Annotated as hicAB
DAO08725.1	Caudoviricetes sp.	Caudo_57_DAO08725.1_Class_4	MKRRDLVKLLENNGWWLLRSGASHDIYTNGQRSEPIPRHSEIKEQLAKSIIRRQGLK	32	hicAB (phage)	4	Caudo_129_DAO08726.1_Class_4	MKQVYPVILHPEAEGGYSVSVPDLDIGTQGDTVAECIDMARDAIGLWGITEEDEGRSVPAPSGFTPPHEDGEIVTLVDIDFDAYRRAQDMRTIRKNVTIPSYLNDMAERAGVNFSQVLQEGLKQRLGVQ	Phyre says CopG-like RHH	Annotated as hicAB
DAR63154.1	Caudoviricetes sp.	Caudo_57_DAR63154.1_Class_4	MKTKDFIELLERNGWKFKRHGSNHDIYTKGGERESVPRHREIDEDLAKAIIKRRGLK	58	hicAB (phage)	4	Caudo_132_DAR63153.1_Class_4	MKAAYPIVMTKGKEHIIVYVPDFNINTEGADYADAMEMARDAIGLVGIDMEDDNEKLPKPSSIDEAKSGAENGIVTLVDVDFTEYRRKNDMKTVRRNVSLPSWLDVAAKEANVNVSAVLARALKQELNLAER	Phyre says CopG-like RHH	Annotated as hicAB
DAX69012.1	Caudoviricetes sp.	Caudo_57_DAX69012.1_Class_4	MKQRDFIKLLEKNGWKFKREGANHTIYEKDGEIEKVPRHREINEKLAKGLIKKLGLK	65	hicAB (phage)	4	Caudo_136_DAX69018.1_Class_4	MRTAYPIIIFKKELDEKYHLVYIPDLDSTTQGEDLFECMEMARDLIGITWIDYTEDNKEFPKAFSSNKKYPFDEKMDIEIESIVEIDFNEYKNRLENKRVKKTLSIPYNLNKLAEQSGINFSKVLTEALEKELNVI	Phyre says CopG-like RHH	Annotated as hicAB
DAU02834.1	Caudoviricetes sp.	Caudo_57_DAU02834.1_Class_4	MKRNDLVKKLEDGGFIFERHGGSHDIYIKGNVKETIPRHKEINERLAKAILKRNGLL	57	hicAB (phage)	4	Caudo_139_DAU02833.1_Class_4	MKNVYPVFFTKTNENILVEVPDFSILTEGNDMNDAMEMARDAIELECVSMEDNNEKIPFPSDLKDLDITKGTFANDGETIVSFVDIDSAIYRKKIDTKTVRRNVALPSWLNYEADQAGVNVSRILQEALMNVLKVENRM	Phyre says CopG-like RHH	Annotated as hicAB
DAZ45937.1	Caudoviricetes sp.	Caudo_57_DAZ45937.1_Class_4	MKRTELVSRLEKGGFVFERHGGSHDIYVRGNVKETIPRHKEIDERLAKAILKRNGLL	59	hicAB (phage)	4	Caudo_139_DAZ45936.1_Class_4	MKNVYPVFFTKTNEDILVEVPDFGILTEGKDMNDAMNMARDAIELKCVSMEDNKEEIPTPSEFKELNPANGTFANDGETVVSFVDIDSTLYRKKIDTKTVRRNVALPSWLNYAADQAGINVSRILQEALMRTLKVENRM	Phyre says CopG-like RHH	Annotated as hicAB
DAX03416.1	Bacteriophage sp.	Bacteriophage_87_DAX03416.1_Class_4	MSKVETLIRKLCQKPTPADFRYSDLKKVMAYFGYVESNKGATSGSRVRFYNEKTKAAIMLHKPHPGDQMVKGAVESVVIFLKEHGHI	-4	hicAB (phage)	4	Bacteriophage_166_DAX03417.1_Class_4	MNSVLHYKGYSARPEYSADDQIFYGKILGIDDLVDFYTEDARKIELEFHAAVDDYLAFCKEIGKDPQKTFSGTFNVRVVPELHRKAALKAQEDCTTLNRVVEEALKEYLEPRESKTSIMVVPPEMVKQFTQPVPIVKAAGTEGTFYGDSTKQWSDFLNKKGSVKVC	Phyre says CopG-like RHH	Annotated as HicAB
DAR81767.1	Caudoviricetes sp.	Caudo_88_DAR81767.1_Class_4	MCILYAFVLDICLCFVYNISIESEVKQMPMTPKQMVKLLKKNGFYKVSQRGSHIKMRDSNGHQTTVPMHNKDLDKGTEEAILKQAGLK	105	hicAB (phage)	4	Caudo_125_DAR81766.1_Class_4	MLLYPAIFKHGDTAITVTFPDIPEAITQGKDLNEAYQMAIEVLGFTLEDYQEYPQPSSTSRVQADNPDADIALVSIDMNAYLRKYHSKKVRKNVTIPEWLNNLAEENKLNFSQILTEALESKLQV	Phyre says CopG-like RHH	Annotated as HicAB
DAV16695.1	Caudoviricetes sp.	Caudo_93_DAV16695.1_Class_4	MFAHVKIFVFLLTNTFICVIMISSGGKYMKSYSSREVIAILKADGWYEVDVTGSHHQFKHPTKKGRTTVKHPDKDIPRKTLDSIERQSGLKFR	42	hicAB (phage)	4	Caudo_136_DAV16696.1_Class_4	MKKTERYIYPAVFTYDAGQEIAVVFPDLDVATSGVDDNDALLSARELLGCALYGMEEDNEEIPTPTPLSDITTAKNERAVLVDVYMPSIRMAKVNRSVNRTVTLPAWLNAAALERNINFSQVLQEALMTKIQTNRM	Phyre says CopG-like RHH	Annotated as HicAB
DAO82597.1	Caudoviricetes sp.	Caudo_105_DAO82597.1_Class_4	MCIRLCTIYLQLSSSCKGGAGLGKQLEKAIERLKSLPRDYTYTEAKSLLQQLGYEEYNKGKTSGSRVIFIKGTHKIDLHKPHPGNEMKLYSVRDLKNNLEMVGAI	-4	hicAB (phage)	4	Caudo_162_DAO82598.1_Class_4	MRENLLEYKGYSTVIEYSAEDMVLHGKIEGINDLVTFESESAKDIEKEFQAAVDDYLQMCQELDQEPNKAYSGNFNVRISPMLHKQLVMNTLRTGMTLNKTVAFAIDEYLNNFSKSTLDKIWKAVSTASANACSHPCTVYNSANTQSSNWNILPQRRMIYVS	Phyre says Arc/Mnt-like RHH	Annotated as HicAB

## Sheet: Class 5 hicBA
HicA_ID	Organism	HicA_Label_in_Tree (Org_L_ID)	HicA_sequence	Gene_distance_(minus_refers_to_overlap)	GO	Class hicAB GOs	HicB_Label_in_Tree	HicB_sequence	Comments incl. annotation
WP_078438722.1	Bacillus cereus	Firmi_72_WP_078438722.1_Class_5	MPTFKELKRFCEKDGWECYKDTDHYFYRKIMPDGTIKRTKVSKGTGEIKHHLWRKILKQQLQVSLEYFNDYI	-14	hicBA	5	Firmi_141_WP_217700609.1_Class_5	MQAVLNATDVRKNWSEFIDGVVQQNKPQFVSRNNKEPFLSLNIHQAKMVFSTYTFTLKYVLEDDDSITAELKDFDLFVNSESKEAAIRDLAIELIEYAQDYSDNIQLYYNAPNRRAHFPFIMNVLLQDDLDGVIRLIHADI	No annotation; Phyre says HicB with N-terminal Phd/YefM domain; HicBs do not domain-swap in structure
WP_003869404.1	Thermoanaerobacter	Firmi_72_WP_003869404.1_Class_5	MPTWRELKRFCERDGWELYKQTDHYFYVKRDKNGNVRRTKVSMGSGEIPKYLWKEILKNQLQVSEEYFNSKI	-22	hicBA	5	Firmi_141_WP_003869405.1_Class_5	MFTVNATDARNEWSDFINSVIREKPKIIKRTKDYIFVSNLEMAKEMLKVYTFTANIFKEEDGSVTISLNEIDIVANGKNEEEALNRLVNDLIEYAEDFYNDFQYWYSAPNRKKHLPYILNVLLQDSHEGVKKLIKCQRGEN	HicA but not HicB annotated; Phyre says Phd/YefM in N-term and HicB dom in the middle
WP_282867702.1	Petroclostridium sp. X23	Firmi_72_WP_282867702.1_Class_5	MPTWKELKRFCERDGWELYKETDHYFYRKTDDNGNIRRTKVSKGTGEIYGNVWREILKKQLGITMEEFNKKI	-22	hicBA	5	Firmi_141_WP_282867703.1_Class_5	MFTISATEARKEWSSVIDTVVREKPAFVTRTRDLIILSNLQTMEALLERYSFTAEEFIEDNGSVTLSLNEIDLVVNSETKEKAVLMLAEELKEYAEEYYNEFNFWSNAPNRKSHLPYVLKVLLLDDINKIGATVKCQPGKN	HicA but not HicB annotated; Phyre says HicB has Phd/YefM domain at N-terminus
MTI94349.1	Bacillota bacterium	Firmi_72_MTI94349.1_Class_5	MPSWRELKRFCERDGWELYKHTDHYYYRKLMPDGFIKRTKVSMGSGEIPSVLWKRILHKQLMVSMEYFNSNK	-22	hicBA	5	Firmi_147_MTI94348.1_Class_5	MKILMDSAINATEVRKNWSSFLDEVIRKRPKIVKRNRDYVLAMSIEHLQDLVQECRFIAHLEQDSATGHWIATLQGFDLIAYSENKEDALLQIANELMEYAHEYINEFELWHNAPNRKQHFPYLVKVMLQDNAHQVRNLIQCPAGEN	HicA annotated; HicB with Phd/YefM domain in N-terminal; AF2/FS yields 21 Phd/YefM N-terminal hits and 3 HTH hits central in protein => Phd/YefM N-terminal
WP_009612843.1	Desulfosporosinus sp. OT	Firmi_72_WP_009612843.1_Class_5	MPSWRELKRFCERDGWELYKDTDHHFYRKIMDDGSLKRTKISKGTGEISSRLWKDILKKQLQVDEAYFNRMI	-8	hicBA	5	Firmi_138_WP_192807790.1_Class_5	MMQEVINATDVRKDWGRFIDNVVRLKPSLVKRNRDYLAAMSLEHLEVVLTPYRFTLEYEKEADGSLSGSLKELDIIANAASLEALKSEIAKDLIEYAQEYMDEFDKYYGAPNRKAHFPYVMRVLIQKDEDAVRGLLDA	HicA not annotated; HicB annotated as "Phd-like antitoxin"; AF2/FS yields 30 Phd/YefM domain hits, all N-terminal, and 5 HTH hits
WP_132384036.1	Muricomes intestini	Firmi_72_WP_132384036.1_Class_5	MPRWKELKRFCDRDGWKLYKDTDHYFYRKLDDDGTLRLTKISKGSGEIHTAMWKTILKKQLQVTQEYFNSKI	-22	hicBA	5	Firmi_141_WP_132384038.1_Class_5	MLMEKATTVRKEWSAVVDSVVHEKPKFIKRTRDKMWFSNFETMEEILKIYTFTAKKFIEDDGSVTLALNEIDLVENGTDEQAARLELGEAILQYSADYYADYELYTHAPNRKGHIPYIFKALIMDNAKEIGDSIECQDGKN	HicA not annotated; HicB annotated as "Phd-like antitoxin"
WP_127588153.1	Paenibacillus koleovorans	Firmi_72_WP_127588153.1_Class_5	MPSWKDVRRFCENDGWELYKQTDHYFYRKESPNGNMLRAKVSMGSGENGPPLFNIILKKQLQVDKQYFNCKI	-8	hicBA	5	Firmi_129_WP_246067471.1_Class_5	MLPIVFGGFIDSVIRDKPQAVKRNRDMVVAVARDQLDLLLSPYVLTVEYEVGEDGRYYGSFEEIDIVGEGETLEELKLSLANDVIEYAQEFWEDIDRYRHAPNRKAHYPIVFRIMLQDSPEGVLKFIRA	HicA annotated; HicB annotated as "Phd-like antitoxin"
WP_131923512.1	Hazenella coriacea	Firmi_72_WP_131923512.1_Class_5	MPSWKELKRFCERDGWELYKKTDHYFYRKIDQNGHLRLTKVSMGSGEIPSLLFKQILKKQLKVSPKYFNSKI	-8	hicBA	5	Firmi_141_WP_131923513.1_Class_5	MILFNVNALEITNASEARKNWSSFYDKVVREKPLAIKRNRDVAFMISDLHMATILEKYRFTLDYEEENGIFAGSLNEIDLVAEGSSLDELKDQLAYNLLEYAQDYYTHGFHLAANRKAHLPYILHVLIQPDLEGVKSLIDA	HicA annotated; HicB annotated as "Phd-like antitoxin"
WP_209453512.1	Thermoanaerobacterium butyriciformans	Firmi_72_WP_209453512.1_Class_5	MPTWRELKRFLERDGWELYKKTDHYFYIKRDSDGSIRRTKVSMGSGEIKKHLWQEILKKQLQVTEEYFNSKI	-22	hicBA	5	Firmi_144_WP_245301168.1_Class_5	MNKMFTVNATDVRKEWADFINSVVREKPKIIKRTKDYVFVSNIDMIKEMLTAYTFTANVLNEDDGTVTISLNEIDIVVNGKDENEALNLLVDDMIEYAEDFYNDFQYWYSAPNRREHLPYVLNILLQDNPEGVKKLIKCQHGEN	HicA annotated; HicB annotated as "Phd-like antitoxin"
WP_151620482.1	Heliorestis acidaminivorans	Firmi_72_WP_151620482.1_Class_5	MPSWKELKRFCERDGWELYKKTDHYFFRKVMPDGAVKRTKVSMGTGEIKPSLWREILKKQLLVSQEYFNKHC	-8	hicBA	5	Firmi_137_WP_151620484.1_Class_5	MQEILDSTAVRKNWSKFIDDVVHSKPAIVKRTRDTFAAISLEHLHLILAQHRFSIVFTKEADGTYSGSLKEIDLVANAENLESLKETLAEDLIEYADEYMENFELYSRSPNRKNHLPYILHVLTQSDLEHVKGLIDA	HicA not annotated; HicB annotated as "Phd-like antitoxin"
WP_073030683.1	Desulfosporosinus lacus	Firmi_72_WP_073030683.1_Class_5	MPSWRELKRFCERDGWELYKDTDHYFYRKTMDDGSLKRTKISKGAGEISPRLWKDILKKQLQVDEVYFNRMI	-8	hicBA	5	Firmi_146_WP_073030684.1_Class_5	MVTKKEGIIMQEVINATDVRRDWGSFIDHVVRFKPSLVKRNRDYLAAISLEHLEVVLTPYRFTLEYEKEADGSLSGSLKELDIIANAASLELLKSEITKELIEYAQEYMDEFGKYYGAPNRKPHFPYVMRVLIQKDEDAVRGLLDA	HicA not annotated; HicB annotated as "Phd-like antitoxin"
WP_131850055.1	Baia soyae	Firmi_72_WP_131850055.1_Class_5	MATWKELRRYCNADGWELYKDTDHYFYRKILPDGTVLLTKSSKGSGEIPKGLWRRILKQQLQTTQEDFNKKI	-23	hicBA	5	Firmi_141_WP_131850056.1_Class_5	MQAAMATDVRKNWSEFFDTVVRDKPQAVQRNRDLAMFIALPHMKEILKSYKLTLEVEREEDGSYTGGLKEIDLVSNAHSLQDLKKNLAQDLVEYAQNYMEEFNLYFHSPNRRNHFPYVLHVLIHDDLTEVEKLIDGNLERA	HicA annotated; HicB annotated as "Phd-like antitoxin"
WP_026517172.1	Butyrivibrio sp. MC2021	Firmi_72_WP_026517172.1_Class_5	MPKWKELKRFCERDGWELYKDTNHYYYRKVMPDGSIKRTKVSRGSGEIRPHMWQEILKKQLQVTEDYFNSMI	-22	hicBA	5	Firmi_140_WP_026517173.1_Class_5	MNVLNATDVRKNWSVTLDAIVHDKPAYIKRTHDNIALMDVSTLNELLAGYKYTADKYDEDDGSVTLSLRELDIVVNDADLEATKRRLAEYIKEYAEEFYSEYNVWSKAPNRKGHIPYVFKALTLDTDSILEDIVCQNGKN	HicA not annotated; HicB annotated as "Phd-like antitoxin"
WP_068661204.1	Paenibacillus crassostreae	Firmi_72_WP_068661204.1_Class_5	MASWKDLRRYLKNDGWTFVRSGVDDIYTKTLPNGDILRSRCSKGTGEISPALFSRILKQQLRTDKETFNSKI	-8	hicBA	5	Firmi_137_WP_232510317.1_Class_5	MQSVLNATEVRANFGGFIDNVVREKPQFVKRNRDVITSFSLQQMKLLMEVYEITFEFEEQNGIFTGSIEQVEDIVSEASSLEELRNDLAKQLVDYAGEFYDSYREYIAAPNRKAHAPYILRVLLYNDVSEVAELLHG	HicA annotated; HicB annotated as "Phd-like antitoxin"
WP_105614745.1	Vallitalea okinawensis	Firmi_72_WP_105614745.1_Class_5	MPTWKELKRFYERDNWELYKNTDHYFFRKRMSNGELKRTKVSRGSKEIPRNLWEEILRRQLKVTEEYFNSTK	15	hicBA	5	Firmi_139_WP_105614746.1_Class_5	MIQSSTEVRKNWGAFIDDVMRKKPAFVKRSRDIFTVLSIEQLDLILSKYSMSGHIIAEEDGSYTATINEIDLVANDETKDGVKEKLIDDLLEYAEEYIEEFSLYYHSSNRREHFPYIYKTLAHAHEKDKISELLNLEEK	HicA not annotated; HicB annotated as "Phd-like antitoxin"
WP_013788983.1	Thermoanaerobacterium xylanolyticum	Firmi_72_WP_013788983.1_Class_5	MPTWKELKRFLERDGWELYKKTDHYFYIKRDKDGNIRRTKVSMGSGEIKKHLWQEILKKQLQVTEDYFNSKI	-22	hicBA	5	Firmi_144_WP_230197598.1_Class_5	MNKMFTVNATDVRKEWADFINSVVREKPKIIKRTKDYVFVSNIDMIKEMLTAYTFTANILNEDDGTVTISLNEIDIVVNGKDENEALNLLVDDMIEYAEDFYNDFQYWYSAPNRREHLPYVLNILLQDNPEGVKKLIKCQHGKN	HicA annotated; HicB annotated as "Phd-like antitoxin"
WP_118620075.1	Eubacteriales	Firmi_72_WP_118620075.1_Class_5	MPRWKELKRFCDRDGWELYKDTDHYFYRKIDEDGNIRMTKVSKGSGEIHSHMWKEIMKKQLKVTQEYFNSKI	-22	hicBA	5	Firmi_141_WP_182440660.1_Class_5	MLMTQASTVRKEWSAVCDSVIREKPKFIKRTRDKMWFSDLNTMSVILDIYSFTAEKFIENDGSITLSLNEIDLIENGKDESEARVNLGNAIIEYSLEYYSNYQLYSHTPNREKHIPYIFKALIMDDPKKIGDIIQCQDGKN	HicA annotated; HicB annotated as "Phd-like antitoxin"
WP_190240100.1	Pelotomaculum schinkii	Firmi_72_WP_190240100.1_Class_5	MPSWRELKRFCERDGWELFKDTDHYFYRKIMADGSLKRTKVSKGTGEIPKWLWKDILKKQLQVDEAYFNKMI	-8	hicBA	5	Firmi_146_WP_243124007.1_Class_5	MTLPKEGVIMREVINATDARKEWGSFIDNVVRFKPSVIKRNRDYLAAISLEHFDLVLTPYRFTLEYEKEADGSFSGSLKELDLLANADSLEALKTEIVQELVEYAHEYMNEFDKYYNAPNRKPHFPYVMRVIIQKDKEAIRSLIDA	HicA annotated; HicB annotated as "Phd-like antitoxin"
WP_013076866.1	Kyrpidia tusciae	Firmi_72_WP_013076866.1_Class_5	MPSWKDLKRFCENDGWELYKDTDHYYYPKFMPDGTIKRTKVSKGTGEIKGHLWQTILKKQLQVTQEYFNSKI	-8	hicBA	5	Firmi_137_WP_041304399.1_Class_5	MSAVLNATEVRKDWGHFIDTVVRVRPQFVKRNRDRFAAVSIEHLRFLLSGYCFKMEYQQEDDGTFTGTLDVFDIAANAPTVEELKRELAKEAVEYANEYMEEFQLYFNAPNRKHHAPYVLNVLIQDDLEGVVGLLDA	HicA not annotated; HicB annotated as "Phd-like antitoxin"
WP_215177830.1	Paenibacillus albidus	Firmi_72_WP_215177830.1_Class_5	MPRWKELKRFCENDGWELFKTTDHYYYRKVLPDGRILRTKVSMGSGEIHTGLWRQILKKQLEVTQEYFNEKI	-8	hicBA	5	Firmi_138_WP_215177826.1_Class_5	MKTVLNATEVRQSWGSFIDTVTHDRPQFVKRNRDTFAAISVSQLRTILSAYTFTAKITEEEDGTFTGSLNEISDIIAFGLTREDLKRGLAENLIEYANEYIEEFQLYSKAPNRKSHSPYILHVLVKSDLDEVINLIHA	HicA annotated; HicB annotated as "Phd-like antitoxin"
WP_235256378.1	Oscillibacter valericigenes	Firmi_72_WP_235256378.1_Class_5	MPRWEELKRYCDRDGWELYKETDHYFYRKILPDGTILRTKVSKGSGEIHAHMWQEILKKQLQTTQEHFNEMI	-22	hicBA	5	Firmi_156_WP_235256376.1_Class_5	MAGVIIIVGGEKEMNAMLTMSATEVRKDWSRVLDSVTRRRPAFIKRTHDNVVLASTESLSAMLSNVRYETTIFQEDDGSITLSLDALDLVVNEKSLESAKKSLANDIEEYAEEYYANYESYSVSPNRRAHLPYVMKALIADSTKELEDAIECHAGKN	HicA annotated; HicB annotated as "Phd-like antitoxin"
WP_087162753.1	Lachnoclostridium sp. An169	Firmi_72_WP_087162753.1_Class_5	MPRWKELKRFCERDGWEMYKDTDHYFYRKIDADGSIRRTKVSKGSGEIHPAMWKMILKKQLQVTQEYFNRMI	-22	hicBA	5	Firmi_141_WP_162613177.1_Class_5	MVMENATDVRKEWSSVVDSVVHDKPKFIKRTRDRMWLSNLETMQEILDGYTFTAERFDEEDGSVTLSLNEIDLVENAPTEAAARRLLAYSIMDYASEYYENYQMYSKAPNRKGHVPYIFKALITDDAEKIGEGIVCRDGKN	HicA not annotated; HicB annotated as "Phd-like antitoxin"
WP_076524209.1	Kroppenstedtia eburnea	Firmi_72_WP_076524209.1_Class_5	MPSWRDLRRFCERDGWEQYKQGGDHLYYRKWENGKLKRTKVSHGTGEINKHLWRQILRKQLEVKEEYFNRKK	0	hicBA	5	Firmi_137_WP_052528690.1_Class_5	MNSVTNASKVRAEFSGWFDSVVRERPQAVQRHRDTIFAFAVSHVEEMIKDKRFKLVDKQVEDDGSLTASLHEIDLVANAPDLKSLKHDLAEQLIDYAKEYEEEFPLYFNAPNRRAHFPYVVRVWLCSNVEEVEELID	HicA annotated; HicB annotated as "Phd-like antitoxin"
WP_087177583.1	Lachnoclostridium sp. An76	Firmi_72_WP_087177583.1_Class_5	MPRWKELKRFCERDGWELYKDTDHYFYRKIDDDGSVRRTKVSKGSGEIHPAMWKMILKKQLRVSQEYFNKKI	-22	hicBA	5	Firmi_141_WP_162611178.1_Class_5	MLMENATNVRKEWSSVVDSVMHDKPKLIKRTRDRMWLSNLETMKEILDIYIFTAEKYTESDGSVTLSLNEIDLVENAPSEAEARLCMGQAIMEYAMEYYDEYQLYSKAPNRKGHVPYVFKALITDDPKKLGEDIVCQDGKN	HicA not annotated; HicB annotated as "Phd-like antitoxin"
WP_229249488.1	Desulfosporosinus sp. SRJS8	Firmi_72_WP_229249488.1_Class_5	MASWSDLEYYLKKHGWKLLRQDGRDKIYEKAMSDGSIRRTAVSKSTGEIGKGLFSRILKQQLGINKEEFNSK	-8	hicBA	5	Firmi_138_WP_229249489.1_Class_5	MQALLSATEVRANFGGFIDDVVHQKPQVVKRNRDVIVALSQSYLKDTLSIYEFTIEFDQDEDGRYAGSIEQIPDIIADGATLDELRNELADHLIEYAKDYYADFSRYYNSTNRRSHANYILRVLLEDDLEAVVNMLHG	HicA annotated; HicB annotated as "Phd-like antitoxin"
WP_272898821.1	Paenibacillus sp. MMS18-CY102	Firmi_67_WP_272898821.1_Class_5	MEKFLRRDGWVMARQNGRDKIYEKTLPSGEVLRTAVSKGTGEIGKGLFNRILKQQLKVDKEYFNSKK	-12	hicBA	5	Firmi_140_WP_237179300.1_Class_5	MNMQTVLNATDVRANFGGFIDTIVREKPQAIKRNRDIIMAFSKQQMKELLSIYELTFEYEQDEDGRYAGSIEQIEDIVADGETIDELRMELARHLVEYAIDYENNYSRYYNTPNRHKHAPYVLRVLLEDDIESVSIMFHA	HicA annotated; HicB annotated as "Phd-like antitoxin"
WP_225228739.1	Bacillus sp. PS06	Firmi_71_WP_225228739.1_Class_5	MRKFLVNDGYVLIRHGRDDIYEKTLPNGEIKRVRVSKGTGEIGKGLFSRILKQQLGVDKEEFNERLGKKSK	-12	hicBA	5	Firmi_140_WP_191779430.1_Class_5	MQNLLSATQVRADFSQFIDNVVHVKPQAVKRNRDVFWSISQKVTTELLAGYSIVVEYEQEEDGSFAGSLLPLNDIVCYGATFEAMIEDAAQQLVEYAQDYYQDFSRYYHSPNRKAHLPYVLNVLSQENLDGVKALIRG	HicA annotated; HicB annotated as "Phd-like antitoxin". Two methionines were revomed from the N-term of HicB
WP_110929963.1	Paenibacillus bouchesdurhonensis	Firmi_73_WP_110929963.1_Class_5	MPSWSDLENFLRRDGWVMIRQTGRDKIYQKTLPDGQILRSSVSKGTGEIGKGLFNRILKQQLRVDKEYFNLKK	-8	hicBA	5	Firmi_140_WP_234404770.1_Class_5	MNMQTVLNATDVRANFGGFIDTIVREKPQAIKRNRDVIMAFSKQQTKELLSIYELTFEYEQDEDGRYAGSIEQIEDIVADGETFEELRGELARQLIEYALDYENNYSQYYNTPNRRKHAPYVLRVLLEDDIESVKQMFHA	HicA annotated; HicB annotated as "Phd-like antitoxin"
WP_144938373.1	Paenibacillus sp. 32O-W	Firmi_73_WP_144938373.1_Class_5	MPSWSDLESFLRRDGWVMVRQNGRDKIFEKTLPEGEILRTAVSKGTGEIGKGLFNRILKQQLRVDKEYFNSKK	-8	hicBA	5	Firmi_137_WP_260982109.1_Class_5	MQVLNATDVRANFGGFIDTIVREKPQAIKRNRDVIMAFSKPQMKELLSVYELTFEYEQDEDGRYTGSIEQIEDIVADGETLEELRIELARHLIEYAIDYEINYSRYYNTPNRHKHAPYILRVLLEDDIESVARMFYA	HicA annotated; HicB annotated as "Phd-like antitoxin"
WP_232274524.1	Paenibacillus sp. 481	Firmi_73_WP_232274524.1_Class_5	MASWKDLRRFLERDGYKLLRHGSRDDIYIKQLEDGTILRTRVSKSTGEISPGLFAKILKQQLNVTKQYFNSKL	-8	hicBA	5	Firmi_141_WP_232274525.1_Class_5	MVIEHMSILNSTEVRANFGSFIDNVVHDKPQVIKRNRDLIAALSIQHTLDLLASHDITIEYSIENEHFNGSIVQIPDIVGEGISLDELIKDLADQLYDYAKEYYDNFNMYYHSPNRREHFPYILRVLLQDDRKGVVQLLRG	HicA annotated; HicB annotated as "Phd-like antitoxin"
WP_190859337.1	Paenibacillus arenilitoris	Firmi_73_WP_190859337.1_Class_5	MPSWSDLENFLRRDGWIMVRQNGRDKIYEKTLPEGEVLRTAVSKGTGEIGKGLFNRILKQQLRIDKEYFNSKK	-8	hicBA	5	Firmi_138_WP_190859336.1_Class_5	MQTVLNATDVRANFGGFIDTIVREKPQAIKRNRDVIMAFSKQQMKELLSIYELTFEFEQDDDGRYAGSIEQIEDIVADGSTLDDLRMELARQLTEYAIDYENNYARYYNTPNRHKHAPYVLRVLLEDDLESVAQMFHA	HicA annotated; HicB annotated as "Phd-like antitoxin"; Phyre says N-terminal Phd/YefM domain
WP_114497466.1	Fontibacillus phaseoli	Firmi_73_WP_114497466.1_Class_5	MPSWSDLENFLRRDGWVMIRQTGRDKLYQKTLPNGEILRSAVSKGTGEIGKGLFNRILKQQLRVDKEYFNSKK	-8	hicBA	5	Firmi_138_WP_114497465.1_Class_5	MQTMLNATDVRANFGGFIDTIVREKPQAIKRNRDVIMAFSKQQLRELLSIYELTFEYEQDEDGRYAGSIEQIEDIVADGETLEELRNELARHLVEYAIDYENNYAQYYNTPNRHKHAPYVLRVLLEDDTDAVARMFHA	HicA annotated; HicB annotated as "Phd-like antitoxin"
WP_014792525.1	Desulfitobacterium dehalogenans	Firmi_74_WP_014792525.1_Class_5	MTPKFGDLKRYCDKNGWVLARNTGHWYYEKVLNDGTLLRTKISHAVSKEIPKNLWDRILRKQLHISEKDFWKGL	3	hicBA	5	Firmi_139_WP_041917202.1_Class_5	MLTELQFTEARSQFSTLYDSVFNSFNPAIVNRKQTEQVAMLRVDLLKMILENYTLIPEIIQEEDGSITLALDLLEIYVNNSTLESAAKNLVEDIKLYAQDYSNRSQLFLHAPNRTHHFPYVLRIMLCENDEEIRTLIGL	HicA not annotated; HicB annotated as "Phd-like antitoxin"; HicB also annotated as "exoribonuclease R"
WP_240084210.1	Pelotomaculum terephthalicicum	Firmi_74_WP_240084210.1_Class_5	MPPKFGDLKRYCKKNGWVMIRDTDHWYYEKVLANGDILRTRVSHSVSKEIPANLWRKILKQQLRISEEEFWKML	3	hicBA	5	Firmi_139_WP_240084211.1_Class_5	MLTEIKFTNARKTLTEIYDNVWHRYLPVIINRRQNEEVLLLRRELQQDILKAYLLKPEILPEEDGSLTVALNEIDIAVNATNLGEAVDELVKEMMIYAQDYLDRLQLFLNAPNRKTHFPYIMRILLCDSEREIKSLLEF	HicA annotated; HicB annotated as "Phd-like antitoxin"; HicB also annotated as "exoribonuclease R"
WP_094264868.1	Paludifilum halophilum	Firmi_74_WP_094264868.1_Class_5	MPTPREHERFCRRDGWERVRGKGKHHKYYRKVMPDGSVKETQISHGNKEYSPGMWRMILKKQLQVTEDYFNKIK	-17	hicBA	5	Firmi_142_WP_094264867.1_Class_5	MIMQIVNATDVRREWGRFIDDVVRERPKAIQRNRDRILALSMAHAQELLKDIRFRLEYEQEPDGSVSGSLEGFDLVDHAPTVEALRESLADQLIEYAERYLEEFNLYFNAPNRRTHFPYVLRVQLAENKDEVTGLIEYADPA	HicA annotated; HicB annotated as "Phd-like antitoxin"
WP_277442239.1	Pelotomaculum isophthalicicum	Firmi_74_WP_277442239.1_Class_5	MPPKFGDLKRYCEKNDWVMIRDTDHWYYEKVLSNGDILRTRVSHSVSKEIPANLWRKILKQQLKITEEEFWKRV	2	hicBA	5	Firmi_139_WP_277442238.1_Class_5	MLTEIKFTNARKTFTDIYDNVWHRHLPVIINRHQNEEVLLLRRELQQDILKAYHLKPEILPEKDGSVTVALNEIDIAVNEPTLKKAIDELIKEMKIYAQDYIDRSQLFLNAPNRKGHFPYILRVLLCDNDQEIKSLLEL	HicA annotated; HicB annotated as "Phd-like antitoxin"; HicB also annotated as "exoribonuclease R"
WP_072771558.1	Desulfitobacterium chlororespirans	Firmi_74_WP_072771558.1_Class_5	MAPKFGDLKHFCDKNGWIMVRNTDHWYYEKVLNDGTLLRTKISHAVSKEIPQNLWDRILRKQLHITEKDFWKGL	3	hicBA	5	Firmi_139_WP_072771557.1_Class_5	MLTELQFTEARSQFSTLYDSVFNSFNPAIVKRKQTEQIAMLRVDLLKMILDDYKLNPEVIQEDDGSITLALDTLEIYVNNSTLDLAAADLIEDLKLYAQDYLKRSQLFLHSPNRTHHFPYILRIMLCENDDEIRALAGL	HicA annotated; HicB annotated as "Phd-like antitoxin"
WP_015051246.1	Thermacetogenium phaeum	Firmi_74_WP_015051246.1_Class_5	MPPKFGDLKRYCEKNGWVLVRSSDHWYYENVLAEGTVLRTKVSRAVHKEIPKQLWQRILKKQLKITEKEFWESL	2	hicBA	5	Firmi_139_WP_015051245.1_Class_5	MLEELKFTEARGGFSALYNRVFNHYRPVIIRRRQAEEVLVLRADLQKLLLEKYRLKPEVIREEDGSVTLALDELELYANGRTVEEATQELVQDLKFYAQDYLERSQLFINAPNRRAHFPYILRVLLCDSDEEIRSLLEI	HicA annotated; HicB annotated as "Phd-like antitoxin"
WP_259501529.1	Desulfofundulus thermocisternus	Firmi_74_WP_259501529.1_Class_5	MPPTFGQLKRYCEKNGWYMIRNTDHWYYEKVLTTGEVLRTRVSHATAKEIPANLWRKILKYQLKITEEEFWKSL	6	hicBA	5	Firmi_141_WP_259501530.1_Class_5	MGMLAEVQFTAARKSLTEIFDNVWYRFLPALIKRRQAEEVLLVRRDLQEDILRAYRFKPEILSEEDGSVTLALDELGIAVNAATFEEAVGELVREIKIYAEDYMKRPELFLNAPNRRAHFPYILRVWLCNNDQDIKSLLEL	HicA annotated; HicB annotated as "Phd-like antitoxin"; HicB also annotated as "exoribonuclease R"
WP_269868725.1	Paenibacillus mucilaginosus	Firmi_74_WP_269868725.1_Class_5	MASWKDLRRFFNNDGWTHLPDRSGTDDWYVKTFPNGEKRYSRCSKGTGEISKGMFAKILKQQLKVDKEYFNSKL	-8	hicBA	5	Firmi_139_WP_269868726.1_Class_5	MLVHSILNATEVRANFGGFIDTVVREKPQFVKRNRDVITSLSVDHLKLLLSAYELTFEYEIEDGKYLGSIEQIEDLISEADTLEEMKLDLAQQLIEYSQIFYDAFEEHMAAPNRKTHAPYILRVLLYDNVSEVAELLHG	HicA annotated; HicB annotated as "Phd-like antitoxin"; HicB also annotated as "exoribonuclease R"
WP_109205438.1	Moorella sp. Hama-1	Firmi_74_WP_109205438.1_Class_5	MPPTYRELKRYCDKNGWVLVRDSDHCYYEKTQADGTILRTKVSHALAKEIPKHLWTRILKYQLKITEKEFWQNL	0	hicBA	5	Firmi_142_WP_235612738.1_Class_5	MSMLAEYQFTEARKDFSGLYNLVFNALTPVVIRRKQNEKVLVIRPDLEQEILTRYSLKPEVIPEDDGSITLALDDLELAVNAPTKDEAIRELVADLKLYARDFMERSQLFLNSPNRRQHLPYLLRVLLCNSDAEIRSLLELD	HicA annotated; HicB annotated as "Phd-like antitoxin"; HicB also annotated as "exoribonuclease R"
WP_240983738.1	Acididesulfobacillus acetoxydans	Firmi_75_WP_240983738.1_Class_5	MAPKFGDLKRYCDKNGWVMLRNTDHWYYEKVLSDGTVLRTKISHAVSKEIPKNLWEKIRQKQLQISETTFWEGLK	2	hicBA	5	Firmi_139_WP_240983739.1_Class_5	MLSELQFTEARNQFSALYDSVFNSFNPIIVKRKQTEQVALLRVDLLKMVLVYYKLNPEIIKEDDGSTTLALDSLELYANNSTLDLAASDLIEDLKVYAQDYMDRSQLFLQAPNRKSHFPYVLKVLLCDNDEELLALLGL	HicA annotated; HicB annotated as "Phd-like antitoxin"; HicB also annotated as "exoribonuclease R"
WP_221040063.1	Gelria sp. Kuro-4	Firmi_77_WP_221040063.1_Class_5	MPPRFRDLKRYLETHGWVLVRNTDHFYYQKVLADGTVLRTRVSHALHKEIPPGQWQAILKYQLKVTEAEFWHGPAVD	-11	hicBA	5	Firmi_143_WP_221040064.1_Class_5	MLPELNLTAARNNFSSLYDQAYREYNPILIKRRRDEEVLMLRRDLVQDTLRAYPLQAQEVQEPDSSVTLVMPVLELVVNGPTRDKAVDELVTELKAYARDFFAQSALFFHAPNRRHHFPYLLRVLLCNSDEEIRSLIEVENAA	HicA annotated; HicB annotated as "Phd-like antitoxin"; HicB also annotated as "exoribonuclease R"
WP_110937398.1	Salipaludibacillus neizhouensis	Firmi_79_WP_110937398.1_Class_5	MASWKDFRKFLLNDGWIFVRHGSRDDIYEKELPNGEILRTRVSKSSGEIGKGLFSQILKKDLGGITKEEFNKTLKKKKK	-8	hicBA	5	Firmi_139_WP_183041065.1_Class_5	MQGIISASKARADFSRFIDSVVHEKPHGIQRHRDVMFNFSLEHLLSLIDDKVVTVDYHKDNDGTIYGSVKELDITGYGDTVDDFIDDIAIQMKEYAEDYYNNFTRYFHSTNRKSHFPYIMNILIQDDVEAVKVNVIKRG	HicA annotated; HicB annotated as "Phd-like antitoxin"
WP_243740031.1	Aureibacillus halotolerans	Firmi_93_WP_243740031.1_Class_5	MPSWREIERFCRKDGWEEYKKKSHHIYFREKLKNGDLKRTRVSRGTGEVNGHKWKEILNKQLQVTEENLIPPSRAGQLVSFLLFTICTDLCKL	-22	hicBA	5	Firmi_142_WP_133580105.1_Class_5	MAGVLNATKVRENWGQFNDDIVRQGPQFVKRHRDSWAAFSAEHLKVAFAPFVFKATFTQEEDKSYTVTLDGFDLVENGTTREEAMELITEELIEYATEYQNEFNVFFNAPNRREHFPYVMNVLIQDNKKDVKDLIKCPVGER	HicA annotated; HicB annotated as "Phd-like antitoxin"
WP_206108593.1	Paenibacillus thiaminolyticus	Firmi_94_WP_206108593.1_Class_5	MLPISCEYFSKTTLNRWQECFIPSWSDLENFLRRDGWVMVRQNGRDKIYEKTLPNGEVLRTAVSKGTGEIGKGLFNRILKHQLRVDKEYFNSKK	69	hicBA	5	Firmi_138_WP_143797960.1_Class_5	MQTLLNATDVRANFGQFIDTIVREKPQAIKRNRDVIMAFSKQQMKELLSVYELTFEYEQDEDGRYAGSIEQIDDIVADGETIDELKLELARQLIEYAIDYENNYFRYYNTSNRHKHAPYILRVLLEDDLESVAGMFHS	HicA annotated; HicB annotated as "Phd-like antitoxin"; located adjacent to phd/doc locus
TET09215.1	Candidatus Atribacteria bacterium	Atri_72_TET09215.1_Class_5	MPTWKELKRFCEKDDWKLYKSTDHYYYRKHMDNGVLKRTKVSRGSKEIPKFLWKNILEKQLQVTQEYFNKTK	-1	hicBA	5	Atri_147_TET09214.1_Class_5	MKMVLKASDVRKEWSKFIDEVKWVKPALVKRNRDIIAVLSFDLLEFILKEYKLTVEVKQEEDGSYTGILNEMDLMANATDMESLELELARELLEYSEEYMNEFGLYYNSPNRKNHFPYVYRVILASDDIEKVKKLFSFHLQSKKKAS	HicA annotated; HicB annotated as "Phd-like antitoxin"
WP_156644830.1	Lentibacillus sp. JNUCC-1	Firmi_73_WP_156644830.1_Class_5	MPSWREIERFCRRDGWEEFKKKGHHIYFRKENDDGTVKRTKVSRGTGEVRGNLWKGILKKQLQVTEEEFNAKK	-22	hicBA	5	Firmi_145_WP_156644831.1_Class_5	MTNVTTLLNATDVRKHWGQFNDDVVRDGPKFVKRNRDKWVALSSEHLKAAFSRFTFTARFLQEEDGTITATLDNFDIVENGDNEEEVLDLVVDELIEYANEYQINFNLYFNSPNRRDQFPYILNVLAQNSSEEVRGLVSCQAGEK	HicA annotated; HicB annotated as "Phd-like antitoxin"
MBC8387504.1	Actinomycetota bacterium	Acto_72_MBC8387504.1_Class_5	MPNWRELRRFCEKDGWELYKSTDHYYYRKYISNGIFKKTRISRGSKEIPKFVWKNILKKQLQVTQEYFNKIK	-1	hicBA	5	Acto_147_MBC8387503.1_Class_5	MQTVLKSTDVRKEWSRFIDDVTRTKPAIVKRNRDLFAVFSLEQLDSILSEYKLTAQVEQEEDGSYSGVFNEIDLMTNASDIESLKKELAEILIEYSEEYMNEFKLHYNSLNRRKHFPYVYRVSLISDDIEEVKKLFSFTYGSGKKAS	HicA but not HicB; Phyre says HicB has Phd/Yefm domain N-terminally
MCM1267533.1	Bacteroidales bacterium	Bacto_72_MCM1267533.1_Class_5	MPKWKELKRFCDRDGWELYKDTDHYYYRKIDEDGNIKLTKVSKGSGEIHSHMWKEILKKQLQVTQEYFNSKI	-22	hicBA	5	Bacto_141_MCM1267534.1_Class_5	MLMEQATAVRKEWSAVCDSVIHEKPKFIKRTRDKMWFSNLETMSEILQAYQFTALKYREDDGSVTLSLNEIDLVENGKNEQEARLKLGQAILEYSFEYYNEYEIYSRSPNRKGHIPYIFKALIVDDPQKIGDMLQCQNGKN	No annotation, HicB Phyre says Phd/YefM domain in N-termial part of HicB
MCL2441998.1	Treponema sp.	Spir_72_MCL2441998.1_Class_5	MPSWKDLKRFCERDGWECYKNTDHYFYRKDNDDGMPRFTKVSKGTGEIKGNLWKIILKKQLQVTKEYFNSKI	-4	hicBA	5	Spir_140_MCL2441999.1_Class_5	MLTINATKARNEWSSLIESVIREKPAIIKKTRDYLFFTNMNVLKDILAVYSFHAEALSEDDGSVTITLDEIDLAENAPNLQEAVSKLARAILEYSEDYYNEFAYWSRGDRKAHIPYIFKALILNDVNKIGSLIKCRRGKI	No annotation, HicB Phyre says Phd/YefM domain in N-termial part of HicB
MBM3710331.1	Actinomycetota bacterium	Acto_72_MBM3710331.1_Class_5	MPTWKELKRFCENDGWEMYKSTDYYHYRKHMKDGILKRTKVSRSSKEIPKFLWKNILEKQLQVTQEYFNKTK	-1	hicBA	5	Acto_147_MBM3710332.1_Class_5	MKTALKATDVRRNWSKFIDDIKWVKPAFIKRNRDIIAVLPFDLLEFILKEYKLTVKVTQEEDGSYTGIINEMDLMTNAPDIESLKIKIAKELKEYSEEYMDEFRLYYNGTNRKNHFPYVYRIILVSDDIGKVKELFSLSFKLKKKAS	HicA but not HicB annotated Phyre says Phd/YefM domain in N-termial part of HicB
MBQ6503729.1	Flexilinea sp.	Chlor_61_MBQ6503729.1_Class_5	MPSWKDLKRFCEHDGWELYKQTDHYFYRKRDPDGNVRFTKVSKNPGQINGNLWKTILKRQL	-22	hicBA	5	Chlor_142_MBQ6503728.1_Class_5	MLQLMNATDVRKNWSTVVDATVRVKPQFFKRTRDHFFLSDFNFMEELLAGYTYSAVRMEEEDGSITLALNEIDLVENGKDEDDARSKLASSILEYAEDYYVDFSYWGSAPNRKSHIPYVFKALFMGDAQKIGDSIQCQAGKI	No annotation, HicB Phyre says Phd/YefM domain in N-termial part of HicB
MBQ6480788.1	Anaerolineaceae bacterium	Chlor_72_MBQ6480788.1_Class_5	MPKWKDLKRYCENTGWEKYKSTDHDFYRKFETDGTMKRTKVSRSSKEIPKNLWKRILKDQLKTDEEEFNRNI	-22	hicBA	5	Chlor_144_MBQ6480787.1_Class_5	MNDMQTVNATDVRKNWSMTCDNVIRNRPLIFKRTHDEMILASTEDMKRLLDSYKFDTVLYKEDDGSVTAALKAIDLAENGADKETACIMLAEAILDYAEEYYSEFKLYSNAPNRRPHLPYVMKAILLGDPVSVKEEMLCRNGRI	No annotation, HicB Phyre says Phd/YefM domain in N-termial part of HicB
MCL6448376.1	Armatimonadota bacterium	Arma_74_MCL6448376.1_Class_5	MPPKFGDLKRYCEKNGWVLVRSTDHWYYEKVLGDGTVLRTKVSRAVHKEIPKQLWQRILKKQLKITEKEFWGSL	2	hicBA	5	Arma_139_MCL6448377.1_Class_5	MLEELKFTEARGDFSTLYSRVFNHYRPVIIRRRQAEEVLVLRADLQKLLLEKYRLKPEVIREGDGSVTLALDELELYANGRTVEEAAQELVQDLKFYAQDYLERSQLFINAPNRRGHFPYILRVLLCGSDEEIRSLLEI	HicA not annotated; HicB annotated as exoribonuclease R Phyre says Phd/YefM domain in N-termial part of HicB
MCL2765790.1	Treponema sp.	Spir_65_MCL2765790.1_Class_5	MPSWKDLKRFCERDGWELYKNTDHYFYRKDNDNGTPRFTKVSKGTGEIKGNLWHAILNKQLQVTK	-22	hicBA	5	Spir_140_MCL2765789.1_Class_5	MLAINATRARNEWSSLVESVIREKPAIIKRTRDYLFFTNINVLESILTAYSFHAETLTEDDGSVTISLDEIDLAENAPDTQQAISKLAKAILEYSEDYYDEFAYWSRDDRKAHIPYVFKALILNDADKIGGLIKCRRGKI	No annotation, HicB Phyre says Phd/YefM domain in N-termial part of HicB

## Sheet: Class 6 hicBA Extended HicA
HicA_ID	Organism	HicA_Label_in_Tree (Org_L_ID)	HicA_sequence	Gene_distance_(minus_refers_to_overlap)	GO	Class hicAB GOs	HicB_Label_in_Tree	HicB_sequence	Comments incl. annotation
MBB5067807.1	Saccharopolyspora gloriosae	Acto_141_MBB5067807.1_Class_6	MKPPRATRADHERFCAREGWTRVRNARGRTGTHHVIYELTLPDGRVLRTRISHPPDRSTYGPSLWAHILRDQLQVSEDDFWACVDRKVLPDRGFPVRSSSESLPAELVRLLVHRAGVPEAEIRTMTKDEAITRLNAYWNGL	-4	hicBA	6	Acto_136_MBB5067806.1_Class_6	MVHYDSYTEARTHLKDLLDAAERGRTATVRRDSSTAVVVDSGRLRHFLVSTTAVRAHVVAEDEGWSVFLDGVPVAADGATFDEAIDEMIAALREYAEDWQERLLDAPNHQENWGMVQLVELSDDPQLRAWLLGAAE	MBB5067807.1 not annotated => Phyre; MBB5067806.1 annotated as putative RNase H-like HicB family nuclease, Phyre says Phd/YefM dom in N-terminal part of HicB
OGN85650.1	Chloroflexi bacterium GWC2_73_18	Chlor_148_OGN85650.1_Class_6	MSEPPSRTPTWDEIEAFLAIDGWREVRSGGHVFFEKVLPSAEILRSHRSHAGSKTMSQGRFGAILAHQLKVSRAEFWEALRSRRPVRRPSPAVEPPPPSIPVWVAEVLEKELRLSPEEIGRLAPDEARRMAEEAWSKPRARSAEEVDG	-4	hicBA	6	Chlor_152_OGN85651.1_Class_6	MPETLVPVSDFSPAKARLSELMTAVFHGHQPQLVSRHHGKEQMLLVRPDDLVAMLADRVLRVEATYDAGEVTLAIPEMGLLGFGETFDEAADDLLEELRAYAVRFFEQPALFLASSRAGHAAAILRFALTPPELQRDLLLEFKTTADLPTSG	OGN85651.1 annotated as Phd-like antitoxin, Phyre says Phd/YefM dom in N-terminal part of HicB
TQS13205.1	Microbispora sp. SCL1-1	Acto_139_TQS13205.1_Class_6	MTWPQPTREDHERFCKSEGWRRIRDARGRTGTHHVTYEFDLPTGGILRTRISHPPDRYGPSLWAHILRDQLQVSEEEFWGCVRDGIVPDRGGRQAPAEALPADLVYLLIHRAGLTDAEVGRMSRDEALARLQIFWSEGS	-4	hicBA	6	Acto_137_TQS13204.1_Class_6	MGVHFASYTEARAKLKELLDAAERGRSATVRRDDRTAAVVDGERLRYFLARICPSNAQVVAEDGGWSVFIPGLPVAADGRTFDEAIDEMIDALREYAEDWQDHLLDAVNHRDNWGLVQMICLSSDDQLREWLIGAAQ	TQS13205.1 annotated as cytotoxic translational repressor of toxin-antitoxin stability, Phyre says N-terminal HicA domain and no info on C-terminal part; TQS13204.1 annotated as Phd-like antitoxin, Phyre says Phd/YefM dom in N-terminal part of HicB
NMI54268.1	Streptomyces sp. RLA2-12	Acto_137_NMI54268.1_Class_6	MVSWPAPDRNRHQAFCEIDQWKLLRDVDHHVTYELTLIDGRILRTRVSHPVNRTTYGRALWQRILRDQLHVTEEEFWACVNNSVRPDRGAPEPPAESVPVSLAYQLIHKVGVPEEAVARMSKQEAVARMNEYWNSEH	261	hicBA	6	Acto_144_NMI54267.1_Class_6	MPAVHYNSYTDARAHFKDLLDAAERGMVATVRRDSGRAAVVDAERLRHYLALLCPRAEAVAEDGGWSLFLPGLPIAADGETLDAAVDDMISALREYAEDWHDHLSTAPNHRDNWGLVQLVGISDDIQLHTWLVGSEQPASSARA	NMI54268.1 annotated as cytotoxic translational repressor of toxin-antitoxin stability system; NMI54267.1 annotated as Phd-like antitoxin, Phyre says Phd/YefM dom in N-terminal part of HicB
ONI78664.1	Actinosynnema sp. ALI-1.44	Acto_134_ONI78664.1_Class_6	MSEQPHTPANHDRFCRNEGWIGVRTGTHITYELGLPDGRVLRTRISDREEYGPDLWRHILRDQLEVDEPTFWACVNEEEKPDRGIAKARPDALPVDLVHLLLTRLGLPERTVATMTRKEAIARIDAYWESDTPA	-4	hicBA	6	Acto_135_ONI78665.1_Class_6	MHFDSYTDARTHLKDLLDAAEKGRVATIRRDHARTAVVDVVRLQHVLVSMNQPRAHVVAESDGWSVFIPGLPISADGATFDEAIAEMITSLREYAEDWQERLLETPNHRDNWGLVQLIGLSDDAQLREWLVGVAE	ONI78664.1 annotated as cytotoxic translational repressor of toxin-antitoxin stability system; ONI78665.1 annotated as Phd-like antitoxin, Phyre says Phd/YefM dom in N-terminal part of HicB
MQY20581.1	Nocardia macrotermitis	Acto_151_MQY20581.1_Class_6	MVDGSRAVTQYPPGNKKAHETFCRNDEWRLVRNAKGGAVGHHSTWELALSDGRILRTRISRPVDNTDYGPKMWSQILKDQLKVTEAQFWACADDRTRPTRVREQVTIPNKEPIPLGVVEKLIRLAGLTPQEIESMTKTQGVERLNQFWAEQ	-25	hicBA	6	Acto_146_MQY20580.1_Class_6	MTITHPITSVTRYDSMNNARDHFSQMLSAAEEGNVAVVSRKGKASALVEIGRLRLLLAHVIHRHDPQVVREDGNWVAYLPGLPLAVEEPELDVAIEALVEAMREYASDWQDHLHAAINHRDNVDFVQFVELSSDEQLREWLTAAEQ	No annotation; Phyre says Phd/YefM dom in N-terminal part of HicB
SPX88503.1	Mycobacterium xenopi	Acto_141_SPX88503.1_Class_6	MSWQPATRADHDKFCRTEGWTRVRDATGRTGTHHITYELELPDGRILRTRISHPPNRTTYGPAIWAHILRDQLCVDEATFWSAVRDGVKPQRTQSRPQEESIPAEVVTLLINRVGLTREQVAALTREEAIQRLNRFWTEGT	-4	hicBA	6	Acto_147_SPX88502.1_Class_6	MYTQYAMYMSWFSSVTEGRAHMKELLDAAARGAPAGLRRDQAAFAILDATRLRELLATRPQHAEVVAEADRYSIFIPDTPIAADGSTLGEAIDEMVGALREYAADWVDHLSTAPNHAGNWGLVHLIELSNDEELADWLTAGQLAHPA	HicA not annotated; HicB annotated as Phd-like antitoxin and having DUF3832, Phyre says Phd/YefM dom in N-terminal part of HicB
MCX7429309.1	Planctomycetia bacterium	Plancto_146_MCX7429309.1_Class_6	MRLPTYLDVRRFCAVDGWEEKAKRARRKGGDHYASVKTLDDGQVLYVQVSRGSGAYGDPNLVRFMFREELKVTAAEFWLAVDKGIPPARGRASQSHDRQDESVPYDLVRNLTTRAGYSLDEVLQLGKLEAVRAWNEFLTEGGPDSK	-4	hicBA	6	Plancto_145_MCX7429308.1_Class_6	MLETHNITRGIAKARDEFPSIVRGIEQREDWQIVERRDGFRVLVAGYLEMFEALSECRRFSPQVNKNASGGFSITLPELAVHGEGESLDEAADDLVDSALEYAEDWHSFLGQAPNHARRRWWVFLVEAAALQNGPDGVRRLILGE	No annotation; Phyre says Phd/YefM dom in N-terminal part of Hic
TDE33198.1	Actinomadura sp. 6K520	Acto_141_TDE33198.1_Class_6	MTWPQPTRDDHDRFCRTEGWRLVRNARGRTGTHHVTYELDLADGRILRTRISHPVDRSTYGPGIWGHILRDQLQVDEATFWGCVQDKVVPDRGTPTPPSGALPADLVHLLISRVGLDEAEVAMMAKEEAVARLQTYWTEGV	-4	hicBA	6	Acto_138_TDE33199.1_Class_6	MTAVHFDSYTEARAHLKALLDAAETGRVATVRRESSRTAIVDVERLRHYLAVVSPSRAQVVSEADGWSIFIPGLPIAADGGTFDEAVTEMIDALREYAEDWQDHLLDASNHRENWGLVQLISLSDDEQLRDWLVGKAR	HicA annotated as cytotoxic translational repressor of toxin-antitoxin stability system; HicB annotated as Phd-like antitoxin, Phyre says Phd/YefM dom in N-terminal part of Hic
WP_262849466.1	Mumia quercus	Acto_143_WP_262849466.1_Class_6	MPEKRPPATRTDHETFCTTEGWTERKRATGKRGTHHVNYELPLPDGRILYTRISHPVDRTDYGPSIWSHILRDQLEVTADEFWDCVSNQVSPDRGLAQPVAEAIPVGVIRTLTQEAHIPEAEVRAMTKAEAIARMTHFYTTGK	-8	hicBA	6	Acto_138_WP_279307416.1_Class_6	MATASVNYGSVREARDHFKDLLDAADEGRPATVTRDERRVAAVDADRLVYFLTRLHPSGVQAVADGDGWSLFLPGVPVAADGATIEEAVEEMVDALRDYAEAWTERLRLAPNHEDNWGLVQVVTLASDDQLRNWLLAV	No annotation; Phyre says Phd/YefM dom in N-terminal part of HicB
WP_148643592.1	Streptomyces sp. CB01881	Acto_141_WP_148643592.1_Class_6	MTWPQPTRERHGQFCTGEGWDRVRDARGRTGTHHITYEFGLPDGRILRTRVSHPVDRTAYGASMWAHILRDQLDVTEDVFWPCVLDGTLPDRGAPEPPREALPVDLVYMLINRVGLTEDQIAELSKAQAIERLQQFWTEGH	-4	hicBA	6	Acto_138_WP_148643591.1_Class_6	MTAVHYESYTEARAHLKDLLDAAGQGRVATVRRDTGRAAVVDAGRLRHALTLLCPSKAQMVAEGGGWSVFFPGLPVAADGGTFDEAIDEMVEALREYAEDWQDRLLNAPNHRDNWGLVQLIGLSDDEQLRDWLLGVAK	HicA not annotated; HicB annotated as "Phd-like antitoxin"; Phyre says Phd/YefM dom in N-terminal part of HicB
WP_238860930.1	Kitasatospora sp. A2-31	Acto_141_WP_238860930.1_Class_6	MTWPQPTRERHEQFCKVEGWDRVRDARGRTGTHHITYEFALPDGRILRTRVSHPVDRTAYGASMWAHILRDQLDVTENVFWPCVLDGTLPDRGVPEPPRDALPADLVHMLINRVGLAEDQVAELDKAQAIARLQQFWTEGR	-4	hicBA	6	Acto_138_WP_238860932.1_Class_6	MTAVHYESYTEARAHLKDLLDAAGQGRVATVRRDTGYAAVVDAGRLRHALTLLCPSKAEVVAEGGGWSVFFPGLPVAADGGTFDEAIDEMVDALREYAEDWQDRLLSAPNHRDNWGLVQLIGLSDDAQLRDWLLGVAK	HicA not annotated; HicB annotated as "Phd-like antitoxin"; Phyre says Phd/YefM dom in N-terminal part of HicB
MBI4728742.1	Acidobacteriota bacterium	Acid_142_MBI4728742.1_Class_6	MRLPTTRDLHRFCEVDGWEVRKTARGKKAGDHTRYRKVLPDGSILMTKVSHGRKAIGDPDLFAHILRTQLSVTAEQFWAAVDHGTKPERPGVAPEPAPRESILFDLARNLLTRVGIPQSELARMTKEEAIARWQRYLSSGGS	-4	hicBA	6	Acido_147_MBI4728743.1_Class_6	MDTHFPFSVARKEFSALYDRVEQGSAAVVQRRGSKPVAVVDAEELERLLALHFPFDVQVRVGKDTVAMWPGPLPVHAQADDFESATRALAAELIEYAEEWERELRFAPNHKDAWGFVRRIELAGSEQAVIDMLVADAENASATASAS	HicA annotated as cytotoxic translational repressor of toxin-antitoxin stability; HicB annotated as Phd/YefM family antitoxin; Phyre says Phd/YefM dom in N-terminal part of HicB
MBW8059873.1	Solirubrobacterales bacterium	Acto_144_MBW8059873.1_Class_6	MTPASPSWGDVERFLGADGWRQIPAGERGGRRQPHIFFEKELPDGRLLQTHISHDRSSTISPGRLSTILREQLEVSRAEFWEAIRSGEPVERPVKADDEGAVEHESWVIAVLVGELHMTAEEIEKLTEQAAIDLVHRHWSRERS	-4	hicBA	6	Acto_157_MBW8059872.1_Class_6	MADTATPLLPREAFAQAKAKLSDLMDQAVHDHRMQVIDRHRGKEQAVLVSVDDLGMLLEGFEFHPRVSVSDGEFVVRLPELNLIAGGASYEDALGELVELAEQQAQNFLGRLDYYMQTDRRGQLGWLLKLALTAPDQRRSLLSPPPPVSEARTPQTA	HicA not annotated; HicB annotated as "Phd-like antitoxin"; Phyre says Phd/YefM dom in N-terminal part of HicB
WP_214093100.1	Mycolicibacter acidiphilus	Acto_141_WP_214093100.1_Class_6	MSWPAPTRADHDKFCRVEGWTRVRDAAGRTGTHHVTYEFVLPDGRILRTRISHPPNRTGYGARIWAHILRDQLCVDEATFWAAVRDGAVPMRSRATLQADPLPTEVAVLLVNRVGLTREQVAAMSRAEAIEQLNRFWSEGG	-4	hicBA	6	Acto_141_WP_214093101.1_Class_6	MPAVWFNSVTEGRANLRNLLDAAAHGFPAGLRRDRDGFAVLDAKRLRALLATQARRPEVIAEADGWSVLIPDTPVAADGATLAEAVAEMVDALREYAADWIDHLSTASNHADNWWLVQLTALSDDRELADWLTAGQLASQS	HicA annotated as cytotoxic translational repressor of toxin-antitoxin stability; HicB annotated as Phd/YefM family antitoxin; Phyre says Phd/YefM dom in N-terminal part of HicB
WP_143713237.1	Jonesia denitrificans	Acto_144_WP_143713237.1_Class_6	MADRRMSGNTHRAATRHDHNEFCVTEEWKLLRTVNHHRTYTLTLLDGRILRTRISHPVGRDTYAPSMLSHILRDQLDCTKDQFFQCVDHKTLPPRPAPPNSEPQGLDLKVVYQLKQALNLPDTEIMRLSVAQAHQMLADHYNNL	-19	hicBA	6	Acto_134_WP_041288145.1_Class_6	MASVFKTNEARSAMSDVLNQARQARTPIIERGAEHYAVTEKASLLSFLNHTVEARPQVILEDGAYVLIIPGLPFASEATTIDEAVDNLMLDLREYAQDWKDVYSAAPNHVENWGLVTLISLLSDNELKEWLIDA	HicA annotated as cytotoxic translational repressor of toxin-antitoxin stability; HicB annotated as Phd/YefM family antitoxin; Phyre says Phd/YefM dom in N-terminal part of HicB
ACV08419.1	Jonesia denitrificans DSM 20603	Acto_139_ACV08419.1_Class_6	MSGNTHRAATRHDHNEFCVTEEWKLLRTVNHHRTYTLTLLDGRILRTRISHPVGRDTYAPSMLSHILRDQLDCTKDQFFQCVDHKTLPPRPAPPNSEPQGLDLKVVYQLKQALNLPDTEIMRLSVAQAHQMLADHYNNL	-4	hicBA	6	Acto_146_ACV08420.1_Class_6	MYTHVQECSLVDMASVFKTNEARSAMSDVLNQARQARTPIIERGAEHYAVTEKASLLSFLNHTVEARPQVILEDGAYVLIIPGLPFASEATTIDEAVDNLMLDLREYAQDWKDVYSAAPNHVENWGLVTLISLLSDNELKEWLIDA	HicA not annotated; HicB annotated as "Phd-like antitoxin"; Phyre says Phd/YefM dom in N-terminal part of HicB
MBI2982898.1	Chloroflexota bacterium	Chlor_148_MBI2982898.1_Class_6	MPTPKWSDIRRFCERDRWDPKKLTDHWRYTKKVGDRTLRTRASFKPGTIDDPDLFAALLREQLAVDEDEFWRVIREGGPARRVQPAPSPTAPVVQLDASTVLQLRNLGATPNDVRRLRSQAEAEELLARLASAGSDTGAEDGSVQSLV	-4	hicBA	6	Chlor_155_MBI2982899.1_Class_6	MSEPIPTVSFAEAKDNFSGFMSRVVREHLPQIVERSRGQESMLVLPVADMPAALAACRFDAKVQFGHRSVVATLPQFGLVASGETYESAMDALLGEVAEYAEDFFTDFDFYRHTERIKDLPWLLRFVLTPAPDRATLLVEEAATTAPEVAVAAGS	No annotation; Phyre says Phd/YefM dom in N-terminal part of HicB
PZN84720.1	Candidatus Methylumidiphilus alinenensis	Gam_145_PZN84720.1_Class_6	MRQPTLKELRRFVEVEGWEDKDAKSGKSKGDHHRYVFTTPAGERLYTRISHGKDEIRSPKLFATILKDQLCIDEEQFWNAVDNGVKPKRPMPESIEERVGIDAKLARNLVNKVGMAEKDLVGLTQADAVKIWHDWLSSKQGPSAP	-1	hicBA	6	Gam_141_PZN84721.1_Class_6	MSQILSYSKITDARSAMADIYDNAGRNLVVDITREDDPPVVVLKMDSLIPLLSAQCVFEPKAHFSDDGSVSIWLEGLPVSAQGESLGEAESELVQSLRDFAEIWVEDLREYPNHRDNWVLPALVRLVKDDEQLHQLVFGNE	T annotated as HicA; Phyre says A is HicB
MBX3087740.1	Cryobacterium sp.	Acto_141_MBX3087740.1_Class_6	MSKHPAPTRELHRKFCLAEGWQLVANARGRAVTHHETFILTTPQGEILRTRISHLAGRQTYSPTKWSHILRDQLHVTPAESWACVTRGTLPDRGATRIPDSALPLALVARLVKNLGMSRSEIANLTADEAKALLSETNADE	-8	hicBA	6	Acto_142_MBX3087741.1_Class_6	MSSPAPASYDSFTDARKSLKQILDSAESGSVISIKRGARSTVVADRDRFRELLAKATPSRAMVVAEDNAWVIVIPDSPFAAEAQSLDDAITDLIANFRDYAAEWQEHFAAAPNHANNWALVQLVNVSSDDDLRDWLLNDQDV	Toxin annotated as cytotoxic translational repressor; A not annotated
MDN5852012.1	Actinomycetia bacterium	Acto_142_MDN5852012.1_Class_6	MSAFPAATRVDHQRFCETEGWRLVRNARGRAGTHHVTYELPLPDGSILRTRISHPPDRSTYGKALWGHIRADQLKVSDEEFWVCVRDGTPPRRAAPARPEAALPASLVHQLVVRFHVPEAEVVAMSKQDAVDRLAELWSCSD	-4	hicBA	6	Acto_135_MDN5852011.1_Class_6	MSAMQYDTFSEARKHFKDLFDAAEAGRPTSIRRERRRTALVDADRLRAVLVDANPSNAEVVAEAGGWSAFVPGLPIAADAATFTDAVDELVIALREYADDWADHLRHAPDHADNWGLIQIIDLSSDGQLRDWVVG	T=cytotoxic translational repressor of toxin-antitoxin stability; A=phd/yefM
TMK78528.1	Actinomycetota bacterium	Acto_132_TMK78528.1_Class_6	MRTPTWGEIERFCRIDGWRELRRTDHVFFEKVLADGTVLRTHRSFSGGKTISPGRFKAILRNQLQVSEGDFWAALKNEEPAARPSEPPAEEAPIPAYLVRVLKGELHLSEDEIAALSSEEAKRRVDDHWSTQ	-4	hicBA	6	Acto_148_TMK78527.1_Class_6	MTEALASLDFSRAKSTLSDVMTKVVHEHSPRIVSRRRGKEEMVLVATGDLARFLDSFRFDPRITIDAGEVTAKIAHLGLLGFGETFEEAMEDLIEELRVYTRDFFERASFYAETDRAGHAPWLLRFALTPPDRQLELLYEDSRAAAAS	T=HicA; A=Phd-like
MCY1157032.1	Citricoccus sp. WCRC_4	Acto_142_MCY1157032.1_Class_6	MSKHPKATREDHDDFCTTEGWTLVRGATGKPVAHHRTYELALPDGRILRTRISRSVDRTQYRDSMWSHILRTQLQATADEFWECVTDKIPPRRSRPTTPPRKSLPLYLVDGLSRHGVPPQEIGAMTEEEATERLRQLWSEQD	-4	hicBA	6	Acto_139_MCY1157031.1_Class_6	MTAAPALNYSSSHARQHFSSVLDAAEHGQVVTVNRGKVQSAVISAERLRHYLSLTTPARTRTTIDDGAYVVFLEDRPFVSEGETLEAAIADLIESLREYAEDWVERLQYAPNHADAWGLVQLVNLSTDEQLSDWLRAAE	T=cytotoxic translational repressor of toxin-antitoxin stability; A=no anntotation
MCL2594782.1	Promicromonosporaceae bacterium	Acto_146_MCL2594782.1_Class_6	MSERKPLRRIDHTTFCDVEGWFMVKDARGRPIGHHVTRKFPHPDGRMLRTRISRPIDKTPYDASLAQHILRTQLEVTSTEFWLCVDDQQPPTRGTPAPPSGTAIPASVLRVLVTKLRLTPAEITALSRDQALHLATDYWSVSPSAD	-4	hicBA	6	Acto_134_MCL2594783.1_Class_6	MAPVQSATETRANFKSALDLAEQGVSVPVLRSGHLTALVDANRLRESLMHLVNPDPQITCGEQEWWATIPNIPSILATGTDFDSVVADLISAVREYAFDWNDDLRLYPNHGDNWGFVQIVSLSTDDQLRDWLTR	T=cytotoxic translational repressor of toxin-antitoxin stability; A=no anntotation
MSX35353.1	Actinomycetota bacterium	Acto_144_MSX35353.1_Class_6	MKRRAATRREHVRFCEVEGWRQVQSARESANNHHLTFELALDDGRVLRTRISRPPNNDSYGKALWSHILRDQLCVTQSEFWKCVDDGIAPVRSSSGSAPPSAALPAGLAHQLVHVLKLSSAEIAKLSLEEATVLMNQHWSTPTD	-4	hicBA	6	Acto_142_MSX35352.1_Class_6	MTVRHFPSYSEARANLRGVLDAANTGVVTTLERDHTRFAVVDGELLRSQLAVLRPAGAVVTAEDGGWSAFLPGLPVSGEGEDLDAAIGDLIDALRDYATDWNDRLHVASNHQDNWSLAALVELSTDEQLRSWLLTIDTIAEQ	T=cytotoxic translational repressor of toxin-antitoxin stability; A=phd/yefM
WP_218203971.1	Kitasatospora aureofaciens	Acto_141_WP_218203971.1_Class_6	MTWPQPTRERHEQFCKVEGWDRVRDARGRTGTHHITYEFGLPDGRILRTRVSHPVDRTAYGASMWAHILRDQLDVTEDVFWPCVLDGTLPDRGAPGPPREALPVDLVHMLINRVGLTEDQVAELDKAQAIARLQQFWTEGY	-4	hicBA	6	Acto_138_WP_218203970.1_Class_6	MTAVHYESYTEARAHLKDLLDAAGQGRVATVRRDAGCAAVVDAGRLRHALTLLCPSKAQMVAEGGGWSVFFPGLPVAADGGTFDEAIDEMIDALREYAEDWQDRLLSAPNHRDNWGLVQLIGLSDDAQLRDWLLGVAK	T=cytotoxic translational repressor of toxin-antitoxin stability; A=HicB
MCY4037409.1	Bacterium	Bacteria_148_MCY4037409.1_Class_6	MSFPAPTRRDHARFCEVEGWRLVRSATGKHSTHHETYELELPSGAILRTRVSRPPDRTTYGDALWGHILRDQLHVSVEEFWRCVQDGIPPDRGARPESTESIPADLLYLLKNRVGLPETRLREMTRQEAVERIQQYWITGEQATGAKG	-4	hicBA	6	Bacteria_142_MCY4037410.1_Class_6	MTQGMTMQFLTYSETRRRLREVLDAAEAGKAAGIERRGSRVALVERDRLHGLLADSWRLGRPDAVAETGGWSVFLPGSPIAADGADLDEAVEEFIEALREYAYDWEERLRLAPNHEHMWPLVLFVSMSSDAEIANWVHGRQS	T=cytotoxic translational repressor of toxin-antitoxin stability system; A has Phd-domain
OLE27856.1	Actinobacteria bacterium 13_1_20CM_3_71_11	Acto_141_OLE27856.1_Class_6	MTWPQAARQDHDKFCSIEGWTPVRDARGRTGTHHVTYELHLPDGSALRTRISHPPDRTTYGSSLWSHILRDQLGVSEEEFWACVRDGIKPDRGAPQARPEALPADLVQLLITRVGLAEPEVAAMSKAEAVERLNRYWTEGR	-4	hicBA	6	Acto_138_OLE27857.1_Class_6	MSITHYDTYTDARAHLKDLLDAAERGRVATVRRDAGRTAVVDVERLRAVLAALIASRAHVVAEAGGWSVFIPGLPVAADGATFEEAVGEMIDALREYAEDWQERLLDAPNHRNNWGLVQLISLSTDDQLRDWLVGPSR	T=cytotoxic translational repressor of toxin-antitoxin stability system; A has Phd-domain
MCX6416028.1	Actinomycetota bacterium	Acto_151_MCX6416028.1_Class_6	MTHPTPTRADHEKFCKVEGWTSVRNARGKKAIHHVTYELPLPDGSILRTRVSHPVDRSDYGPGLWSHILRDQLKVSEDEFWDSVDNGVRPTRGVLHVPSNSLPAELVYQLVVKFRVPEADVAALDKERAVSLLQTLWLHGTANPAEGKPPN	-4	hicBA	6	Acto_137_MCX6416027.1_Class_6	MSTATQFPTLSAARAGFKDLLDAAEEGRPATVRREHKVSAVVDAARLRCMLAASRPAEAQIVAEAGGWSIFLPGLPLAADAASFDEVLVEMVLVLREYADDWENHLLHAPNHVNNWGLVQLIALSDDDQLRAWLVGE	T=cytotoxic translational repressor of toxin-antitoxin stability system; A has Phd-domain
MBC7761681.1	Microbacteriaceae bacterium	Acto_149_MBC7761681.1_Class_6	MSRHPAATREDHDDFCVAEKWQLVRGASGQPVRHHRTYELTLWDGHILRTRISRPVDKSTYSAGMWTHILRTQLAVDTEAFWACVRDKKLPDRGAPGTVTQREPLPLYLVRALSELGVDESESLTLTAAEAAQLLSEKMAERYGHQRSS	-8	hicBA	6	Acto_139_MBC7761682.1_Class_6	MPLVADYRSFTDARSHLKEVFDATARGRTVTVQRDGQLSAVMPVDRLRAYFSRTVSPRVRVTREDGRTIALMDGRPFVSEGTDVNGALADLALSLREYAEDWDDRLESAPNHAGNWALVQLIKLSTDEQLLEWLERGGE	T=cytotoxic translational repressor of toxin-antitoxin stability system; A has Phd-domain

## Sheet: 7 hicAB Long hicB
HicA_ID	Organism	HicA_Label_in_Tree (Org_L_ID)	HicA_sequence	Gene_distance_(minus_refers_to_overlap)	GO	Class hicAB GOs	HicB_Label_in_Tree	HicB_sequence	Comments incl. annotation
WP_001674386.1	Salmonella enterica	Gam_65_WP_001674386.1_Class_7	MGQGLYPELKEILLAYECLFVRQGKGSHEIWRSPITNKAFSVPFTIVSRHTANAILRQAGINKKI	3	hicBA	7	Gam_217_WP_000065196.1_Class_7	MSNIFIANFDGVSVRFVNIEDDVFVSQNDFVCAIKRCLTDDMKHLADLIVSGGVKILGDGQDSRSAILGDSVIGPAIHFHALGNFITSFVELTDVDNPSLRESCYRMNSLVQWYSLALSEADEYFGRDVADLLGSVKRRLDRITPPYIVNIYHDNEVWVATCDDLGLVTEATDYESLTERVWEVAEDLLDENDIDQPFETLRLSFVQNQVADDRMAL	HicA annotated; HicB annotated as containing DUF1902; BLAST with HicB yields hits on HicBs encoded by hicBA operons
WP_046949806.1	Haemophilus	Gam_65_WP_046949806.1_Class_7	MGSGYYDQLIKILKQYGCTFLRQGKGSHEIWNSPITQKPFPVAYTITNRHTANGILKQAGIDFKI	2	hicBA	7	Gam_228_WP_202863403.1_Class_7	MSNKKCNVFTSNFGTLPLRFTLKDGELFVSKSDLTKIFYEFYPSDYRYIVEELMNKGITQIIGDKSDVVSVVIGESKIGAAIHFHAVGNLLHFCNELIDVDDEILRSAAFQASTFTTWYIGTLSKANNYFGITVEDTLMSVKKRLDRINPPYVVEVMYDVEDNIPAWIGTCDKLHLVTEGRTYEELQQRVWEIAPEMHELQGYGSESDNIRLAFIQTESHADFQRLEM	HicA annotated; HicB annotated as containing DUF1902
SUT93747.1	[Actinobacillus] rossii	Gam_65_SUT93747.1_Class_7	MGSGYYDQLIKVLKQQGCYRYRQGKGSHEIWFSPLVNDTFPVAYTIKNRHTANGILKQAGIEFKF	-4	hicBA	7	Gam_223_SUT93744.1_Class_7	MKSIYTTQFGEFTLRFVHKNNDVYVSKSDLIKIFYDFFPNDYKVFVDRIISGIPEIIGDKNDVCSGILGKSEIGPIIHFHAVGNFLVSYRELIDVDREIIREAAFKISTFTDWYIAILSQVDEYFGRTIEDLFMSVKQRLDRINPPYLVEVMYDVEDNVPSWIGTCDKLRLVTEGRTYEDLQERVWEIVPEMHELHGYGKESDNIRISFIQTESHNEHQRLEM	HicA annotated; HicB annotated as containing DUF1902;
KFB68844.1	Candidatus Accumulibacter vicinus	Beta_65_KFB68844.1_Class_7	MGQGFYGELRALLLSAGCTFVRQGAGSHEIWQSPISQKRFSVPVTVASRFTANAILKQAGIVHKM	3	hicBA	7	Beta_216_KFB68845.1_Class_7	MDPFFETSFGGLRVRFALKDGDLFVSKDDLFAAVSECFTEGLRPHAAMFVDTGLSMLGDGEDRKVALLGGSVIGAVIHFHAAANLLDSLSGFTDVESDDLRESSFRVNTLRRWYVDTILQVDKHFGRTFMDTLHSVKDRLDRINPPLIVHVSHTEGFWTAECDELGLVTEAESYEELTDRVWAVAPELAHENLPGFDVDRLRLGFQHIQAANINAC	HicA annotated; HicB annotated as containing DUF1902;
WP_091451312.1	Giesbergeria anulus	Beta_65_WP_091451312.1_Class_7	MGSGFYPQLRALLLQHGCVMIRQGKGSHEFWESPINGARFPVAVTVNTRNTANAILKQAGIKAKL	3	hicBA	7	Beta_216_WP_218144447.1_Class_7	MSFFVASFGELPVRFVLRSGDLFVSKDDLFAAITSCFTPRIQALGVQFIEHGLSLLSDSHDKRAAVMGDSEIGPAVHFHAAGSLLHSLSDLTDVDSDDLRESSFRVSTLLRWYSAATARADEHFGRTVVDLLGSVKKRLDRLNPPLTVEVTFSDGYYTAECDALNLVTEAKTLDELTERTWLLVPDLIELNDLPMDADSVRLRFDLVQSAQQRVAL	HicA annotated; HicB annotated as containing DUF1902;
WP_163145647.1	Acinetobacter	Gam_65_WP_163145647.1_Class_7	MGKGFYDLVRDLLLKYKCEFVRQGKGSHEIWQSPITNKRFSVPVTVESKHTANGILRQAGISEKL	6	hicBA	7	Gam_221_WP_279732803.1_Class_7	MHRLYTAHFENNVARFVLTNESKDVFVSKKDISNILLSVCTPDFKPIFSGFFDSIVRDFLDTYDKRGAVIEIDTIGPVVHFHAIGNILHILGDLHSVSQASRFKENSFRFNTVSKWYIQASIEATNELDLSLQDFLISVKNRLDRYNPPFVVSVSHIDGIWIAENDDLGLVTEAKSYDDLTERVWEIAPELAELNELDVDVEDMRISFQHLEQPPHSMVAG	HicA annotated; HicB annotated as containing DUF1902;
OCA53950.1	Photorhabdus namnaonensis	Gam_65_OCA53950.1_Class_7	MGSGLYPQLKEILLAHGCYFVRQGKGSHEIWRSDITNKAFSVPYTIVSKHTANAILRQAGIKEKI	1	hicBA	7	Gam_217_OCA53949.1_Class_7	MDRVIYSAKFGDKTVRFVTLKMELYVSRADIIEIIRECATDYVKPVVDTLVDKWLEMAADVHDKKSAMLGKSSIGPVIHFHATADLLHAMSDFNESKSDELIETGRRIHTIFIWFADASHHANEHFGITVFDMLNSVSKRLDRFSTPFVVNVIHDDMWIAECDELGLVTEAKTYDELTEKVWEIAPELYELNGLGNNSEDIRIRFIQEQSYDSRMAL	HicA annotated; HicB annotated as containing DUF1902;
WP_065237920.1	Gallibacterium genomosp. 3	Gam_65_WP_065237920.1_Class_7	MGSGYYDRLIKVLKQQGCYFYRQGKGSHEIWFSPLNNSYFPVAYTINSRILANKIFKQAGIDFKF	2	hicBA	7	Gam_224_WP_082985081.1_Class_7	MKSIFTAQFGQFPLRFILKNNELFVSKSDLTAIFYDFFPVSHQTFVDEIINKGIPDVIGDKRDITSGIIGDSEIGAVIHFHAVGNLVTHYGKLTDVDSDILRNSAFQVRTFSHWYIEALSQADKYFGRTLEDLLMSVKNRLDRINPPYIVEVICDTENNETWWVGTCDKLRLATEGQTYEELQQRVWEIAPEMHELQGYGKESDNIRISFIQTESHHEHQRLEM	HicA annotated; HicB annotated as containing DUF1902;
WP_219246030.1	Providencia sp. R33	Gam_65_WP_219246030.1_Class_7	MGSGLYPELTNILLTNGCYFVRQGKGSHEIWRSDITNKSFSVPYSIVSKHTANAILKQAGLKEKI	-47	hicBA	7	Gam_233_WP_282560588.1_Class_7	MGAAVYRTKFGSVEIKYVALNHELYVSRSDLIEAVRACCTDYVKPVANRLVDKYMEMFADSYDSKCAKLSESNIGPVIHFHAAGNLLDTMSDFNYTDDNELIESGRRIRALFLWLADSSYNASSYFGMTILDTLGSVRNRLDRHSPPFVVRVIHDGVWIGECDDLGLVTEANSYDELTSRVWEIAPELYAENGLGNSTDGMRIKFVQEQSSDSRMALWYGIWIISWANKYTSN	HicA annotated; HicB annotated as containing DUF1902;
WP_077423432.1	Rodentibacter	Gam_65_WP_077423432.1_Class_7	MGSGYYDRLIKVLKQQGCYLYRQGKGSHEIWFSPLVNDTFPVAYTIKNRHTANGILKQAGIDFKF	2	hicBA	7	Gam_224_WP_179109955.1_Class_7	MKSIFTAKFGQFPLRFILKNDELFVSKTDLTAIFYDFFPVSHRTFVEELINNGIPNIIGDKHDITSGIVGQSEIGAVIHFHAVGNLVTSYSELTDAESEVLRNAAFQVRTFSHWYIKALSQADEHFGRTLEDLLMSVKNRLDRINPPYLVEVMYDVEDNVPSWIGTCDKLRLVTEGRTYEELQERVWEIAPEMHELQGYGKENDNIRISFIQTESHNEHQRLEM	HicA annotated; HicB annotated as containing DUF1902;

## Sheet: 8 hicBA Very Long HipB
HicA_ID	Organism	HicA_Label_in_Tree (Org_L_ID)	HicA_sequence	Gene_distance_(minus_refers_to_overlap)	GO	Class hicAB GOs	HicB_Label_in_Tree	HicB_sequence	Comments incl. annotation
WP_004069339.1	Thermococcus litoralis	Eury_95_WP_004069339.1_Class_8	MKARDIKKALEKKGFTKKEGKRHTKYTLYRNGKKTRVSVVFSRGRSKQELGEELIRRIMKQLHFDNDKNKFKDFVDCPMGKNDYIHYLISKGVLE	-4	hicBA	8	Eury_342_WP_004069337.1_Class_8	MDTEQGTKIWVKFRGKAVKAHKIEVLRLGDFLSNFQRLLIEYGKAKNIRKPQEHLKLYLTDVEPGSITIVLEPAKSYSYHYTEPINSALDFITNLLNYVDDYQKIKQYLEQELKSPETILSHLKRLEILWSEKDLEVGIARKFSKPREEDYVYIPPEKKQVVQKLIEEYIKEISDKIQGAIVELKAHGKKRHFEIITTTGEKIICYYDPKENPEIEIDAYKHFWKPVEIIGIIKQKGKIKRMERTLEIKPFKYEITGTFGGYKIKAPIPLRIEYDHNTDIWCVENPALELYGCGKTFEEAIKDAEEVFQALIETYVFEKDENLTEDAKKLKKALLEHVEVTP	hicBA with a large HicB (331-376 aa); Phyre shows HicB domain in C-terminus and indicates tRNA-ligase-like or nucleotide binding OB-fold domain in the middle; Phyre says HicB confidence is below 90%
WP_167714821.1	Thermococcus sp. ES12	Eury_76_WP_167714821.1_Class_8	MKATDIQKALKKKGFQKKEGGRHTKYILYVDGKKTRIMTVFSRGKDKKELGDDLIKRIKKQLHFDDPKKFEDFVKCPLTYEDYLTILQQKGII	-4	hicBA	8	Eury_339_WP_167714823.1_Class_8	MTDQDPKMKVLIHFTGKGVKANKIEVLKLGDFLSNFQRLLFEYGKAKGIKKPQEHLKLYLTKISPGSILVETEPTREYYRYIEPTSEAIDFIINLIQYVDDITKAKEYLLKELKTPEAVLSALKRLERMWSEEDIQVGIAKGYEPTDFVYLPPEKKPYIEKLVVEFIKEASDKIVGAIVGLKTHGRKPYFEIISDTGEKIKCYYDPKEDPELEMKAYKHFWKPVEVIGILKQKGSKKEVEKTIDIQLHAIRISGKFAGYKLKKELILQPEYDHTTDVWCVENPDLELYGCGQTLEEALKDAEEVFQALIEEYALEDEELLDDSAKTLRSALLQYVEVDT	hicBA with a large HicB (331-376 aa); Phyre shows HicB domain in C-terminus and indicates tRNA-ligase-like or nucleotide binding OB-fold domain in the middle; Phyre says HicB confidence is below 90%
WP_012106579.1	Methanoregula boonei	Eury_95_WP_012106579.1_Class_8	MPIKQRDFSKAALKKGFVRVKSDHCYFYLMNSNNEITNVRTKIGQHGNLKDISDDLLAVMYKQLHFESKNEMMRFIDCTKSYEEYLTHLKARNII	2	hicBA	8	Eury_351_WP_012106580.1_Class_8	MAGHETKKFWLIIDGKIVTDHKIEAYTFGKILTNLQKVVDVFQQTKYGEHPKTDFKLYLTNTGKGSVAVAFQPLDFTTELFRESLVFDEMVFDLQDLINALIENTDEFREKIERDFEDPSQIIRFLESFRGMLSRKNKFSVKVGYDTKKPRNPVVLPSHREAYIEGLISEYYRKSAIEIKGVITRIKGDEPRSFTIKTLDNETIKCDYPADWEKDVRAFFKSSVTVNGVMSKRARLKEMEVVKDIQSFNSITLDTLDEFTFRQPVNIRVSYDDKDNHWCLANEELSLEGYGSTYEQALSSLKESLESLIVGYLAFKDAKLSEKSRKIKQNLQTYLEPNDYRTKFGELKIEA	hicBA with a large HicB (331-376 aa); Phyre shows HicB domain in C-terminus and indicates tRNA-ligase-like or nucleotide binding OB-fold domain in the middle; Phyre says HicB confidence is below 90%
WP_015849306.1	Thermococcus sibiricus	Eury_84_WP_015849306.1_Class_8	MQLYYEIEKVKYSALPGIKRNLEIHASEIVHENKKCRGIDLDNRIKLMNGIFGVIRDFDDLSLVAVVIDKEKVLENKFLRNTIR	1	hicBA	8	Eury_350_WP_167712121.1_Class_8	MERPKIWIHIDGRKVVTDHKVEAYTFGKLLIQIQKQINIIAEAQYGKKLKPKFRLFLSKIQEGSVEVALEFVGGTLPELQSKVAETHYEVYDAIQEEDEKALDEVIRESLKDPLYGYRLLTSVEEVIPSSDDYILGISKDFPKRKIRLGPKQRDFVHKMKLKYLQEATVEVVGIITDLHGKDPRYFIIDTTEGERIKVYITPELEPQVKEYYKAVPVKITGLLEKTAKKREIRELLNIIPQREVPLQRIGKFKLKQPIFVEFSYDMEDNLWILRNERLAIEGYGKTYKEAMKDLEDSLEGLIIGFLAFKDEDLAESARKIKEELSKYLDLNDLSHKYRPVVIKPLPVKEE	hicBA with a large HicB (331-376 aa); Phyre shows HicB domain in C-terminus and indicates tRNA-ligase-like or nucleotide binding OB-fold domain in the middle; Phyre says HicB confidence is below 90%
MBQ3718981.1	Methanomicrobium sp.	Eury_99_MBQ3718981.1_Class_8	MPVKKQDFIHAALKKGYHQVSKKDHIFLRYVDENGKIIDAVHTKISHGGGKNGVISDSLLAKMAHQMKFDAKKELMDYVACTYSLEKYRQMLIDKGYNK	0	hicBA	8	Eury_351_MBQ3718982.1_Class_8	MDGSGSLKKTWIMVHDGSIVKNHSIECLAFANIVTNIQRAVDTIGISKYGKDYNKEDCRLYFNELKEGSVAVPAYPLSCGTDLNGEMPYLKIMDCFESLLTTLSNDPNSFESELEKEVSDTQSRIGFIKSIIPLTQLDSQIEIKAAVKQPKHGSVIPNYQNKYLNELLFELGASGILTIHGVIMGIRGDKKRYFILKSKKNKTIKCYYAPELESTVKELYKKWVYVTGNLVHKQKTSHLESVTNIEEQQSESLSQIGRYPLKKPVEFKTCYDLEDNLWGLVNDELALNGYGTNYENTISSLEEELEGHVLSFTECPDEQHSEGSLKIKNELKKYIDFQAVLAEMDKKYGEE	hicBA with a large HicB (331-376 aa); Phyre shows HicB domain in C-terminus and indicates tRNA-ligase-like or nucleotide binding OB-fold domain in the middle; Phyre says HicB confidence is below 90%
WP_257743131.1	Methanoplanus endosymbiosus	Eury_97_WP_257743131.1_Class_8	MSLKKRDFSKAATSKGYIEVRAGNHVFYRFTDSEGKICDQVHTKMSHGSAKDISDDLLAKMYKQMKFDKKTDLEEYIKCTFTEEKYRNHLRNKGYEV	2	hicBA	8	Eury_350_WP_257743130.1_Class_8	MAEGETPKTWIFIRDGDIVKNHSIEGLAFARIITDVQRVIDNIGASKYGKEYKKEDLRLYFKDLHEGSVVAPMYPISYPTSPDNKNLFTEITGIMERLITTLNTKPDLFREQLESEITSPPERIGLLKSLASLSSSNTPVEIKTSVEKPQKGHFIPKHYTSYLNDLLIDYGGYGEVSVSGVIVRINGDKTYYFTIEAKNGHKYVCYFDPSEEDTVKSLYKKWVGFKGDMTKTQKQTKIHSVKELTEVKTETLHNAENYVFKEPITFDVHYDNDDKLWCIENESLSLSGYGTSYNKALNSLTDEIEGHILSFTNFPDEKHSSESLRLKERLSDYIDFKAAKRIIDGKYGGV	hicBA with a large HicB (331-376 aa); Phyre shows HicB domain in C-terminus and indicates tRNA-ligase-like or nucleotide binding OB-fold domain in the middle; Phyre says HicB confidence is below 90%
WP_056933666.1	Thermococcus barophilus	Eury_93_WP_056933666.1_Class_8	MKARDITKALKKKGFKEEQGKNHTKYFLYVNGKKTRIMTVFSRGSNKKELSHDLLKRIRKQLKFDDEKLFNDFIKCPMGYSDYVKMLRQKRAI	-4	hicBA	8	Eury_347_WP_235507167.1_Class_8	MEEQEMTSDQQVRIWIKFKGKAVKAHKIEVLRLGDFLSNFQRLLIEYGKVKKIRKPQEHLKLYLTKVEPGTITLVLEPAKSYSYHYTDPINLALDFILNLLNYVDDYQKLKQYLEQELKSPEIILSNLKRLETLWSEEELKVGIARKPTKPKDEEYIYIPAEKKQIIQKLIDEYIKEISDKIQGAIVELKAHGKKRHFEIITTTGEKVLCYYDPEEDPEIEIKAYKYFWKPVEVIGIIKQKGRIKKIGKTLDLNLYQTEITGKFGGYKIKKPIPLKVEYDHNTDVWCVENKDLELYGCGKTLDEALKDAEVVFGVLVEGYALEDDKELDEGAKKLKRKLLEYVKVSQ	hicBA with a large HicB (331-376 aa); Phyre shows HicB domain in C-terminus and indicates tRNA-ligase-like or nucleotide binding OB-fold domain in the middle; Phyre says HicB confidence is below 90%
WP_012941075.1	Archaeoglobus profundus	Eury_94_WP_012941075.1_Class_8	MSKIYKASDIRRALNKKGFREVGSKHIKYILYIDEKKQPIFTIISHSAKDLSKEIQKRIMKQLKFKSRKDFEDFIECPMSRDDYIRYLKKEGYI	1	hicBA	8	Eury_345_WP_012941076.1_Class_8	MGMSFSNSKGDIIKKIWIILEGKKVESGRIEVLKLADILSNLQRFITDYGRAKGVKRLEYLKLYLSEVKKGSIRIALEPPRVLHEPFPLKALNAIKNIAESLDNIDEVKTYLETEFKANIEEIIKELKRLKAIWSEDSITVKLGVGHNRPDEIFVLDPKKREKVDGLIREYIKLVSQTVKGAIVEWKFYGQKRHFEIITTGGERIRCYYNHLEFPELEDVIYEHIKRMPVEVVGHLKKVGRKKIMEDVLEIRSWTEEELTGIFAGYKLKKPIKLNVEYDNFDNVWCLCNEELNLFGCGQNLEEAKKDLEVVFEALIEEYAKESDDILSEKSLELKKKLLEYVEVS	Annotated as hicBA; hicBA with a large HicB (331-376 aa); Phyre shows HicB domain in C-terminus and indicates tRNA-ligase-like or nucleotide binding OB-fold domain in the middle; Phyre says HicB confidence is below 90%
WP_013683525.1	Archaeoglobus veneficus	Eury_94_WP_013683525.1_Class_8	MSKTLKANKVRKALVKKGFKEKKSRHLKFTLHINGKKQRIWTVMSHSRKDIPIWLQKRMMKQLKFEAEEDFYNFVECPMSYEDYVSYLEKRGYL	3	hicBA	8	Eury_331_WP_013683524.1_Class_8	MPDKGIWIIFEGRAVRAGRIEVLRLAEVLSNFQRFVFDYGRARGVQRREYLKVYFSEVEKGSIKIKLMPKPSLYPIPVQAVEFIDRLKDNIDDIEEAKEIVKSEFKDKTDLIIRGLTKVEAFWSREDITVALGVGDGKPERIVKLDPENREEINTLLKEFMKQYARTITGAIVEWKFYGNNRHFEIITPYGERVRCYYNYMERPEFEDLIYENTKKPVEVVGFIKERGKRKKVEDVLEIRPWKKMLTGQFAGYKLKKPIPLKVEYDNFDNIWCLYNDELELYGCGENIERAERDLEVVFSCLIEEYAKEVDEVLSDKALELKRKLLEYVEV	hicBA with a large HicB (331-376 aa); Phyre shows HicB domain in C-terminus and indicates tRNA-ligase-like or nucleotide binding OB-fold domain in the middle; Phyre says HicB confidence is below 90%
AMM53497.1	Pyrococcus kukulkanii	Eury_103_AMM53497.1_Class_8	MRKTYKGRQIISSLKKKGFKEENRDHVYLTLLIGGKETKIKTKISHSHKSKQLPPWILIEIAKQLGFKDPKTHKVDWQAFYNFIDCPMDYNQYIQYLQQKGII	2	hicBA	8	Eury_347_AMM53496.1_Class_8	MVPTPEKPLRRIWLKVRGEYVKDHKIQALLLADLLENFQRLLYELSTKKSIKKEHLTLYVETIQEGSSAIGLLPYSGFTYLDGSGPAYRIVEDQIMNYLTKITNEKELLEWLLTQHTEKEALNILKRLMKLWSDEEKEIEIGIGETPTQGKFSKFNPQKKRIVETAYETLMKKFSKEIAGAITRVSLDQHPPRFAVYTEDGRIVWGKFDPIKQPELKEKIKNNLERPVIVRGVLNEAKNEFELVENIEPLDEVPIEDLDGLSLKKPIPLKVTFEIIPEPEGKKEIKVWCLENDELNIVGCGRTLNEALERAKENLGILIEEYLTKDDEQLHESALQVKRKLKELVEV	hicBA with a large HicB (331-376 aa); Phyre shows HicB domain in C-terminus and indicates tRNA-ligase-like or nucleotide binding OB-fold domain in the middle; Phyre says HicB confidence is below 90%
WP_061215021.1	Syntrophomonas wolfei	Firmi_96_WP_061215021.1_Class_8	MGTRKKDYVQNGLKRKGFKLSNNDHAKFTYITQEGLKTSIWTKTSFGSSHKDISDDNLSKMAKQCRLSNKEFMRLVDCSLTREMYEIFLKENRHIF	4	hicBA	8	Firmi_345_WP_061215020.1_Class_8	MEERRISFKIDGAAVIDQSISFRLLSKLLDGIQNTFFCIGLALTEREAKSTGRIPNYIQQACELRRVIEKPGSYEVVAEVADLYQNNLFDFDLGKKTLDSFNILINSLSENDANTISTTFPDSIHRRRILRSVETYCPRVGDEWEIVFKDTLRQKSNILNINVRELIQQAVSPPDIEMMTVTGKLMRLHLDEHKIAIYYQPTGRILDCYYDIEIEDFIIGNLKDLIQVTGHVQLDASGHPEKIIDANSISELDLSPVKYTKLSNSEVSLDLKKPIVVDPVFVGEEIILEFPDFNIIATGSSREDAIAAFEEDFIWLWREYVLENDEQLSGDAIKFKEQLCSWVKE	hicBA with a large HicB (331-376 aa); Phyre shows HicB domain in C-terminus and indicates tRNA-ligase-like or nucleotide binding OB-fold domain in the middle; Phyre says HicB confidence is below 90%
KNZ68690.1	Thermincola ferriacetica	Firmi_101_KNZ68690.1_Class_8	MRIVRPRKDVETALENKGFRKNNNDHRKFVYYSLSGKKTSIWTKTSHGTSHKDISLDNLKKMAKQCRLTLQDFCDLLDCPLSREEYEQRMVSGGYIMLKQI	-4	hicBA	8	Firmi_352_WP_KNZ68689.1_Class_8	MVNERQFIVKIEGPETNDNQIPLLLLADILKGIQQTVYYIALSEKHYDIKKKVRVPNDIQKACELRRVLEKPGSYEVVVQVAEPPQLAVFEKDIGLVSCKKFLHIVDTLSNQTSTPLNELVPDSLHRRRILRSIESFCPKVGDEWQLSLSGIGVPYTGYLNGKVRQNIGNLLVEKQIEYRVITGELVRLHLDENRLAIDYKPTQRVLDCYYDPELEDFVIQNLRDLIQVYGKVQLDSNGQPDKIVEVFEIAELDLRPLKLTLVASDDTVLVLNTPLEIEAVFDEELQEIVFELPEFNIIAADVKREEAIQQLQSDLVWLWKEYVDVPEQTLSEDAKNLRERLRALVKEVKRS	hicBA with a large HicB (331-376 aa); Phyre shows HicB domain in C-terminus and indicates tRNA-ligase-like or nucleotide binding OB-fold domain in the middle; Phyre says HicB confidence is below 90%
WP_018086946.1	Desulfurispora thermophila	Firmi_98_WP_018086946.1_Class_8	MSSRKRSEVENGLVRKGFVKSNSDHKKFIYYTFNGKKTSVWTKTSHGSGHNELSEDILRKIAKQCCLTRMDLNRLLDCPLNREDYERMLIEKGRIIVS	-11	hicBA	8	Firmi_354_WP_018086945.1_Class_8	MDERSLVLKIEGLSVGKGRIPFSLLVKILKGIQEIIYLVALSEQCRDIKKRARIPSNIQRSCELIRVLESPGSYEILASLPEPQQRIMFSENDYDIGIAARRKLLELMDAVSISYNDKHIEDIIPDSSYRKRILKTIESFSPRPGQDWSLYVGGRNGEPYGYVNSETRKNVSRLLVGQWLEHRTITGELMRIHLDEKSFGIRYKPTDQVLICYYDPDLEDIIINNLRGVVRVTGTVKLDHNGHPEKVVNVYEIDEVDLSPISFSRIASDGIELVLKKPIEVIPELNEQEVIIEFQELNIISSGETVDEAVMELQSDIVWLWKEYAKEEDDALSVDAIKLKYLLLDMVAEEHHEQ	hicBA with a large HicB (331-376 aa); Phyre shows HicB domain in C-terminus and indicates tRNA-ligase-like or nucleotide binding OB-fold domain in the middle; Phyre says HicB confidence is below 90%
WP_035266442.1	Desulfosarcina sp. BuS5	Thermode_95_WP_035266442.1_Class_8	MNPRNRKDVEKALERKGFTKNQGDHRKFIYHLLTGEKTAVWTKTSHGSSHSEISSSNQRKMAKQCKLPNKDFDLLMDCPLSREEYQKKLDECGWL	-4	hicBA	8	Thermode_354_WP_027354941.1_Class_8	MGDNMMENRRFQIKVEGSAVQEGQISFALLGQILKGIQDTVYYLALAELQHDYRQRIRVPLEVKKACAIYRVLEEKGSYCLTAEIAPAQRIGEIEDIGLSVKEKYLEVVNCLKESSLEGLKNLIPDSNYRRKVLRTIVSYCPKNGAKWHVGIGAIGQIMTILRPELARSIRDILVPPASEQKTISGELVQIHLDENTLGLFYAPAQKVIRCTYDPELEDFIVSNVREIIQVHGKVQMDSRGIPEKIVDVLEIEEIDVSPLEVSEIHADGHVLMLHEELSVPVVFDPESQEFTLDYQDVGIVLGAENREDLLAEFCADFYWVWQEYGKDVEGKMSKSAEKLRSKIRDLVKEEKSL	hicBA with a large HicB (331-376 aa); Phyre shows HicB domain in C-terminus and indicates tRNA-ligase-like or nucleotide binding OB-fold domain in the middle; Phyre says HicB confidence is below 90%
WP_143902282.1	Tepidimonas thermarum	Beta_93_WP_143902282.1_Class_8	MPRKRSEIEKSLLKKGFRNREGDHSYFHYYTRQGKKTMVFTKTSHGAQEIDDHLVARMAKQCKLSNKDFLLFIDCALDRDAYEAKLIALGVVG	-11	hicBA	8	Beta_356_WP_143902280.1_Class_8	MTFTAHRTAFQFHIERNGQDTHTVPAGVLIQILENAQRAFELIGLHLAGRGIKERARVPSHISQSLQLVCTVPEPGSYVLPVEIGGEADLFQQDLAGKAFSIFKRIVQGVARQNAEALHQAMPDPNIQRRVLDSIKGMAPRAGAPWRLELQDEQRQPFACLDEKTIPFVETVLVPKEQREAARVVTGEMKSIDFAERKVTIIYPPTSKELACIYEEAVEDFLYEKRRDLIQVTGRVVLDEQGLPKQIIDVTDIRDLDLSPLVIDKVRYGKIHLKANRSLTMEPFLDETKQLMCIEDEALAIDVYATTRESLLAELHEQIAMLWQEYAKAPDEELDVAALKLKHVLRNAFTEVDHAP	hicBA with a large HicB (331-376 aa); Phyre shows HicB domain in C-terminus and indicates tRNA-ligase-like or nucleotide binding OB-fold domain in the middle; Phyre says HicB confidence is below 90%
WP_186406459.1	Candidatus Accumulibacter aalborgensis	Beta_98_WP_186406459.1_Class_8	MARKPNDVEKSLEKKGFQRKEGDHHYFNYYTKAGKKTKVFTKTTHGVKELDDSLLGMMSRQCKLTRQDFDRLIDCPLDRDSYERKLIEVGVVEAPPVT	-11	hicBA	8	Beta_354_WP_186406460.1_Class_8	MTNPDGKVSFSLHIEGGIQNGDAVPAAVLAQILSGSQRAFELIGTYVEGRTIRERARISAATRSRFQLVCRLPEPGCYAVPVELGGKDLLAEHIAAALDAFRKMIEGITLRDTGRISAALPDQALRHRVLEAIRGMTPRADDKWSLKLWDATDVEFGELNIESEAVIREAIVPIEEREASQVVTGQLTNINFTNRIVTIIYPPTKREMECVYDDAVDELLIENRRGLIQVTGRVVLDDAGAPKKIIDVNDIRELDLSPLAVDTVKVGDLMLKATRSITLEPATDETQQLVCVSNSELGIDAFARTREVLVAELNEQIGMLWQEYALAADDTLDGEAIKVKQALLAAFSEVAHGA	hicBA with a large HicB (331-376 aa); Phyre shows HicB domain in C-terminus and indicates tRNA-ligase-like or nucleotide binding OB-fold domain in the middle; Phyre says HicB confidence is below 90%
WP_265237148.1	Lyngbya sp. CCAP 1446/10	Cyano_121_WP_265237148.1_Class_8	MPRPKSKVESGLLKKGFQESEGDHHYFIYFTRDGKKTAVKTKTSHTKKMKDIPDNLLGQMAKQCFLAKQQFLDLIDCPLTREDYEKILQVKEIINTSDTSPFPQTPENNADTGHPPKGPTP	1	hicBA	8	Cyano_352_WP_265237146.1_Class_8	MSLAQPPEAKATIRLMGQEMENCEVPIEILVRVLGGLQQIIYLLATVEEKETVKQRFKVPLEMQQRYALRASIPQPGSYTLPVVLNSGFNSHVGNYTAIMDKLEEFFSSLIHSNFNQVQDIFPDSKLRNRALLESKRILPKAGENWSLGFSLADRPELNLTNESTAYINDWLNQESSEDTVMTVTGELIRIDFDKHTVVLKYPPTHQEIECFYLEELEDSMIKNRRLPIQVTGQFTLDAEGHPTKLTDVTRIEPVELSPIILREISWLDRKLICKNPLRLTPKMDEDTSQLFVVEEPNIGIDVFAYTRNDLINEINEQIVMMWDEYAKASVEDLASDAQHLRKQLLNQIEEV	hicBA with a large HicB (331-376 aa); Phyre shows HicB domain in C-terminus and indicates tRNA-ligase-like or nucleotide binding OB-fold domain in the middle; Phyre says HicB confidence is below 90%
WP_207714177.1	Scytonema sp. UIC 10036	Cyano_120_WP_207714177.1_Class_8	MPRQKAKVESALLSKGFQETQNDHHYFVYFTKDGKKTATKTKTSHTKKIKDLPDHLLSQMAKQCHLTKSQFLDLVDCPLSREKYEEILQQQGIIEPSATLPLDTTGNTHSSTNSIDKTVS	-20	hicBA	8	Cyano_350_WP_155746756.1_Class_8	MSEEAKVLIRMSGQEIENEIPVNILVRVLDGMQQIVYLLATAREKRSVGQRFRVPAEMQQLYSLRASIPQPGSYAVPVMLPSDPSSLDVMRNLESFLSCLSDFNFNYIQDIIPDSKLRNRALRETRRFLPKADETWQLAFSRDGSAKELTLTHKSIDAINTWLTQDIPEDAVMTLTGELIRIDFDKHLVVLRYPPTHQEIECIYREELEDSMIENRRQMIQVTGQFTLNDEGHPIKLTDVTRIEFLDLSPINIREISREDRKLRLKMHLVLTPEMDEESKQLLVVEEPQIGLHVFAYTRDELIHEINDQIFMMWDEYASADSDELELDARQLRESLLEKLEEVSSAATKG	hicBA with a large HicB (331-376 aa); Phyre shows HicB domain in C-terminus and indicates tRNA-ligase-like or nucleotide binding OB-fold domain in the middle; Phyre says HicB confidence is below 90%
WP_072561121.1	Methanohalophilus halophilus	Eury_93_WP_072561121.1_Class_8	MASYKAKTIQKALPKKGFEERRKGHHIIYVYYLDGKKTGNRTFISHGSKMEYNSNLLSKMSKQLNLSKEQLCDLIDCPLTKEQLQQIYIQKEG	-14	hicBA	8	Eury_349_WP_072561122.1_Class_8	MEIPKYKGKISLSIDGEKKIPVLDVANAIQNIQNIIYNLGDYYFENPCREGGDFPLDVKKYCTLLFTNIEMGSVHADLQISNEQTALGECRTIGERSIVATNELLEALSKKDISKEELYDIVNDPHRVNKLLREFYAMWPDENSKRILSIGFQGKSQIQLNGSRKKIIKKLLHKPIEEYEKEIFGWISGISIGQSKKITVESNQGKISCYFDPEIKDWVQEHLGKFVVLRGTMKPLHKGNFGLFIDSEDSIEQTCYYTLDNMSSPDRIMKPKNKIPIEFILEDEVFIGSNDELGLFAMNTRMKDVFKELEEQLFILYQEYVLTDDELSKSGQLLRERLISIVGDSRGLI	Annotated as hicA; hicBA with a large HicB (331-376 aa); Phyre shows HicB domain in C-terminus and indicates tRNA-ligase-like or nucleotide binding OB-fold domain in the middle; Phyre says HicB confidence is below 90%
WP_083878754.1	unclassified Acidocella	Alpha_91_WP_083878754.1_Class_8	MTRERDVIDAALQRKGFKKENGDHSYYIYWNLGGKKTIKKTKMSHGSAHKTIGDPLLGQMAKQVGLTKKAFLELVDCTLDQAGYEAAAFQK	-4	hicBA	8	Alpha_351_WP_144052789.1_Class_8	MAEKPDNIELKFNGESVRRLNGAPADAVIASLNALQRMVYIIGMMSEGRILSERLKPTAKVRQEYAIVCHAPEKGSHVQPFNVASQNGAFTPATVAARKKLLEALKAFDSGNEEVVKQVLPNARERWFMAKAALGLLPSEDSDLEITVRAGSRGPFNFKAERARTVLAKYKTGSPPEIDEEVVAGKLQAIDFSRTILAIKPSNQATIRIDYPLSTEEWLKQNVRKRLKITGRPKINQKGDIASFKEVYSVTELEPTLEAISSFQSGSQTIQANRTLSIPVTLNWKDKIFSFQDSLLGIDAFALTYDKLRESVLEELDILWRHYALAPDDELDAEAQSVKVALLSRFKVISA	hicBA with a large HicB (331-376 aa); Phyre shows HicB domain in C-terminus and indicates tRNA-ligase-like or nucleotide binding OB-fold domain in the middle; Phyre says HicB confidence is below 90%
WP_072361830.1	Methanohalophilus portucalensis	Eury_93_WP_072361830.1_Class_8	MASYKAKTIQKALPKKGFEERRKGHHIFYVYYLDGKKTGNRTFISHGSKVEYNSNLLSKMGKQLNLSKEQLCDLIDCPLTKEQLQQIYSQKER	-14	hicBA	8	Eury_349_WP_072361827.1_Class_8	METPKDKGKISLSIDGEKKIPVLDVTNAIQNLQNIIYNLGDYYFENPCREAGDFPQDVKKYCTLLFTDIEMGSVHADLQISNEQTALGESGTIGERSIVATRDLLEALSKKDIPKEELYNIVNDPHRVNKLLREFYAMWPDENSKRTLSIGFQGNSQIQLKGFRKESIKKLLHKPIEEYEKEIFGWISGINIGQSKKITVESNQGKINCYFDPEIKDWVQEHLGKFVVLRGTMKPLNKGNFGLFIDSEDSIEQTCYYTLDNIPSPDRIMELKNKIPIEFILEDELFIGSNDELGLFAMNTGMKDVFKELEEQLFILYQEYVLTDDELSKSGQLLRGRLISIVGDSRGLI	hicBA with a large HicB (331-376 aa); Phyre shows HicB domain in C-terminus and indicates tRNA-ligase-like or nucleotide binding OB-fold domain in the middle; Phyre says HicB confidence is below 90%

## Sheet: 9 hicA-pVip
HicA_ID	Organism	HicA_Label_in_Tree (Org_L_ID)	HicA_sequence	Gene_distance_(minus_refers_to_overlap)	GO	Class hicAB GOs	pVIP_Label_in_Tree	pVIP_sequence	Comments incl. annotation
WP_118861557.1	Haemophilus seminalis	Gam_79_WP_118861557.1_Class_9	MKYSSDKHINQFVTQLVKIGWLFTRRSKHSLLISPDGLQHIFVASSPSDKRAFLNIKKHVKKFGFKKYYNGAKNERASY	-20	hicA_pVIP	9	Gam_286_WP_139990355.1_Class_9	MNELVINWHITEACNFKCQYCFAKWQKPCKKELLRSDNDVSQLIEQFQTLLTLINHKYQSHFEQIRLNLVGGETFLYRSAIKNIIMQAKKHNMILSAITNGSKLTPELNQIIANQFKMIGFSIDSIKDNTNLLIGRQTNNKAMDYQLLLRNIEIIRSINPTIQIKINTVVNKHNYSESLSEFISQVKPTKWKIFKVLPIINDALSINDQQFHYFLENHREFENIISAENNEEMTHSYLMVDPSGRFFQNIEQQTGYQYSEPILSVGIEKAFQQIPFEIVKFLHRYH	HicA related to WP_125134547.1; HicB annotated as viperin family antiviral radical SAM protein
WP_125134547.1	Bibersteinia trehalosi	Gam_70_WP_125134547.1_Class_9	MKKYSSNKDTHQLIQELIKLGWTFNRRSKHSEIWSPDRKQRLFISVSPSDKRAYMKLKSNLRKHGFVAER	2	hicA_pVIP	9	Gam_285_WP_125134548.1_Class_9	MKELVVNWHITEACNFKCTYCFAKWEEKPCKKELLHSEEDIRALLDQMIKLPSILNNHFDGIRLNLVGGETFLYRKAVLYIIKEAKKRGMRLSTITNGSKLDDELNRIIADNFDIVGFSIDSLNEMTNIHIGRQKKGKAVNIDKIIQDIIQIRRINPNITLKVNTVVNKFNYFENLEDFIVSIKPTKWKIFQMLPLLERSFPLGITSEQFQTFLDNHKKFHNIISAENNDEMTESYLMIDPCGRFFQNQTNGKGYMYSSEILKVGIDSAFNEIEFDIEKFLSRYR	Blast says WP_125134547.1 is HicA; HicB annotated as viperin family antiviral radical SAM protein
WP_275217672.1	Actinobacillus equuli	Gam_70_WP_275217672.1_Class_9	MQKYSSNKDIHQFIQKLIKLGWIFNRRSKHSEIWSPDKKQRLFISVSPSDKRAYMKLKSNLKKRGFALER	2	hicA_pVIP	9	Gam_285_WP_275217671.1_Class_9	MEELVVNWHITEACNFKCTYCFAKWEDKPCKKELLHSEDNVRDLLDQIMELPSILNNYFDSIRLNLVGGETFLYREAVLSIIQEAKKRGMRLSAITNGSKLDMELNQIIADNFDIIGFSIDSLNEITNLQIGRQQKSTAVDINKLLQDIVQIRQINPNIHLKVNTVVSKFNYLENMGDLIALVKPNKWKVFQMLPLLEGSLPFAISAEQFQLFLSNHQKFNEIISAENNNEMTESYLMIDPCGRFFQNQNNGKSYMYSSEILKVGVETAFKEIEFDIKKFLHRYN	HicA related to WP_125134547.1; HicB annotated as viperin family antiviral radical SAM protein
WP_198821333.1	Pseudomonas psychrophila	Gam_79_WP_198821333.1_Class_9	MYFSKNKEINQLVQELIQFGWSYAKGRHYKLFPPNGCGMVIVPGTPGDRRAFQNFRRDVRQRLRGHAERYRHARQELMP	-4	hicA_pVIP	9	Gam_408_WP_198821332.1_Class_9	MRPVILISLDWRRPQDGKTGLGIASIAAALRAADVPFQIIDAQVNSPVFLLEQVLASLLQAINQAGPGCLVGFGTFVWNDSEVRILIHLIQGTGAVVVLGGPQISYMAKGQLENTYPQAKYFVRGQGEMAMVALACGTTSDDCGIHVAGTPDNGRKADHDLLTLPSPYLYKTAELQSNIRWETQRGCPFKCSFCQHREPGKRLKHQWFDGRRLEKELEMFAAAKVKRISVLDPIFHTDAERAIQILNSIKAAGVTAHLSLQCRFETCTPDFLDALEGLNVTLEFGLQTTVEVEYRAIKRPNHLDIVCSRIRQLHERQIDFEVSLIYGLPNQTLDSFRSSVDWCVQRRVPRVRAWPLMLLRGTPLYEQKQLYGFRESDDQAIPIVVSSNSFSETEYAEMA…	BlastP shows WP_198821333.1 is HicA; HicB annotated as B12-binding domain-containing radical SAM protein
WP_182367138.1	Pseudomonas	Gam_79_WP_182367138.1_Class_9	MYFSKNKDINKLVLDLLQLGWSYAKGRHYKLFPPNGCGMVIVPSTPGDCRAFQNFRRDVRQRLRGHAERYRHASQELTP	-4	hicA_pVIP	9	Gam_408_WP_182367136.1_Class_9	MRPVILVSLDWRRPQDGKTGLGIASIAAALRAAGASFQIVDAQVNSTSFSLAQVQARLLQAIRQAGPGCLVGFGTFVWNDAEVRVLAHSIQDTGAEVVLGGPQISYMAKGQLESKYPLVRYFVRGQGEMAMVALASGTTPDDCGIHIAGTTDLGRKADHDLLTLPSPYLLETADLQSSIRWETQRGCPFRCSFCQHREPGIRLKHQWFDGHRLEKELAMFAAAKVKRISVLDPIFHNDAKRAIQILNSAKAAGVTAHLSLQCRFETCTPEFLDALEGLNVTLEFGLQTTVEAEYRAIKRPNRLDIICSRIRQLHERQIDFEVSLIYGLPNQTLDSFRSSVDWCVQRRVPRIRAWPLMLLRGTPLYEQKQLYGFKESDDQAIPIVVASNSFSETEYTEMA…	HicA annotated as phosphoribosylglycinamide formyltransferase => Blast; HicB annotated as radical SAM protein
WP_118790347.1	Haemophilus haemolyticus	Gam_79_WP_118790347.1_Class_9	MKYSSDKHINQFVTQLVKLGWLFTRRSKHSLLISPDGLQHIFVASSPSDKRAFLNIKKHVKKFGFKKYYNGAKNERASY	-10	hicA-pVIP	10	Gam_286_WP_118790346.1_Class_9	MNELVINWHITEACNFKCQYCFAKWQKPCKKELLRSDNDVSQLIEQFQTLLTLINHKYQSHFEQIRLNLVGGETFLYRSAIKNIIMQAKKHNMILSAITNGSKLTPELNQIIANQFKMIGFSIDSIKDNTNLLIGRQTNNKAMDYQLLLRNIEIIRSINPTIQIKINTVVNKHNYSESLSEFISQVKPTKWKIFKVLPIINDALSINDQQFYYFLENHREFENIISAENNEEMTHSYLMVDPSGRFFQNIEQQTGYQYSEPILSVGIEKAFQQIPFEIVKFLHRYH	HicA confirmed by Phyre

## Sheet: 10 pVip-hicA
HicA_ID	Organism	HicA_Label_in_Tree (Org_L_ID)	HicA_sequence	Gene_distance_(minus_refers_to_overlap)	GO	Class hicAB GOs	pVIP_Label_in_Tree	pVIP_sequence	Comments incl. annotation
AXI52805.1	Sulfitobacter sp. SK025 (Plasmid)	Alpha_72_AXI52805.1_Class_10	MKYSTSKEIEKEVQSRVREGWQYVRKRKHGRLVSPTGGFVTVPCTPSDRRALRNFRRDVERVLHGQAKRHAG	-4	pVIP_hicA	10	Alpha_295_AXI52804.1_Class_10	MELQPQLVANWHVTEACNYRCKFCYGHWSKPKASELWRDHAACRLLISELGRFLSPDNPLWEQRFARRPRLNIAGGEPTLWAGELGHVVDHAVAAGFDVSLISNGSRAETLLNVASKISMLGLSIDSTHCDGNLRIGRVDRRGAQTGSDDLIDLVRELRAANPTLQIKLNTVVNAVNAEEDFSALISHIAPDRWKALRMLPSYNDELTVDEEKFKRFVSRHAAFRRILSVEDNPSMVQSYLMIDPHGRFFQNRLDSKGYYYSEPILDTGIERAFAQIPFSINRFLARDQPLESTS	HicA Annotated as HicA;Long HicB is annotated as radical SAM protein - Blast says similarity to viperin family of SAM antiphage proteins (Rotem Sorek 2021) - Phyre
SFO42960.1	Roseovarius lutimaris	Alpha_72_SFO42960.1_Class_10	MKYSTCKEIEKEVQSRVREGWQYFRKREHGRLVSPTGGFVTVPCTPSDCRALRNFRRDVERVLNGQTKRHAG	-4	pVIP_hicA	10	Alpha_295_SFO42973.1_Class_10	MELQPQLVANWHVTEACNYRCKFCYAHWSKPKASELWRNNAACRLLISELGRFLSPDNPLWEQRFVRRPRLNIAGGEPTLWAGELSHVVDHAVAAGFDVSLITNGSRPETLRNIASRISMLGLSVDSTRCDGNLRIGRVDRKGAQIGSDDLIDLVRELRTANPTLQIKLNTVVNAVNAEEDFSALISHIAPDRWKALRMLPSYNDELTVDEAKFERFVSRHAAFRRILSVEDNPSMVQSYLMIDPHGRFFQNRLDSKGYYYSEPILDIGVERAFAQIPFSIDRFLARYQPLESAS	HicA not annotated => Blast says similarity to HicA
WP_136489744.1	Pseudomonas sp. A-1	Gam_107_WP_136489744.1_Class_10	MKYCSNKEIDQLIRQLVRQGWRFHRGSKHGRLTHPSGWPTLTVAKSPSDCRSLQNFRRDLRSAENARDWEHVPSPERDINCRARRAISHHDETCPLMVHFPVPLSED	-4	pVIP_hicA	10	Gam_305_WP_136489745.1_Class_10	MQTPTPLVLNWHLTEACNYRCQYCYAAWGESACPRELIHSPERTAALLSELYRFFQPGNRANPLASRMSWSSVRLNLAGGEPLLHAGKLPAIVSQARALGFEVSMISNGSRLTRELLDRLAPQLTWLGISIDSACPETNRSIGRIDRRGRLLDLDDLAIGLASARQSNPGLRLKLNTVVNQLNHAEDLSPLIRRFAPDKWKVLRMLPVVNQHLTISDEQFGAFVARHRTFANILCAEDNQDMRESYLMVDPHGRFFQNSPMIAGQGYAYSRPILEAGAEAAFAQMVFDPERFSARYIPAVAGEGA	HicA annotated; HicB annotated as Viperin
WP_090347576.1	Pseudomonadaceae	Gam_95_WP_090347576.1_Class_10	MKYCSNKEIDQLIRQLVRQGWRFHRGSKHGRLTHPSGRPTLTVAKSPSDCRSLQNFRRDLRSAESVQVGNMFPGPDATQTVALVGQYHIRTRRAP	-4	pVIP_hicA	10	Gam_305_WP_218422412.1_Class_10	MHNPTPLVINWHLTEACNYRCQYCYAAWSESACRRELIHDPERTTALLSELYRFFRPGNRANPLASRMSWNSVRLNLAGGEPLLHADKLPAIVSQARALGFEVSMISNGSRLTRELLDQLVPQLTWLGISIDSASPETNRTIGRIDRRGRLLDLDDLAAGLALVRQTNPGLHLKLNTVVNQFNHAEDLSALIRRFAPEKWKVLRMLPVVNQHLTVSDEQFAAFVARHRTFANILCAEDNQDMRESYLMVDPHGRFFQNSPLIAGQGYAYSRPILEAGAEAAFAQMAFAPERFNARYSPAVAGEGA
WP_152965106.1	Comamonas	Beta_83_WP_152965106.1_Class_10	MKYSSQKELNQLIRQLVRQGWSYRQGRKHGRLTHPDGWPTMTVAKSPSDSRSVENFRHDLRKAASLSPPRLQSGVYANAQQLL	-4	pVIP_hicA	10	Beta_305_WP_054075497.1_Class_10	MHYPTPLVINWHLTEACNYRCQYCYATWNPSSCRRELIHDSEKTTALLSALYQFFQPGNPNNPLTQRMNWSSVRLNLAGGEPLLYADKVPSIVHQARGLGFEVSMISNGSQLTDELLQKLAPQLTWLGISIDSAIPAANRAIGRVDRRGQLVDLESLAVSLAKARQAHPSLQIKLNTVVNQLNHSEDLSALIDQFKPDKWKVLRMLPVVNQHLAINDEQFAAFVARHHAFSQITCAEDNQDMRESYLMVDPHGRFFQNSPLIPGQGYQYSQPILDVGTEAAFAEMRFEPTRFAARYIPIHAEVAA
WP_263717422.1	Aeromonas veronii (Aeromonas ichthiosmia)	Gam_73_WP_263717422.1_Class_10	MKYCTNKDIDQLIRQLIRQGWAFQNGGKHGRLTSPDGLLTLTVSRSPSDSRCLYNLRRDLRKGILSVANMPVL	-4	pVIP_hicA	10	Gam_307_WP_263717421.1_Class_10	MSLPVQIVINWHLTEACNYRCSYCYATWHKMTCQQELIRDPERTAKLLAELYHFFRPENRANPLARQFKWRSVRLNLAGGEPLLHAGKLPSIVTQARDLGFEVSLITNGSYLNDGLLNSLAPQLTWLGISIDSASAANNQAIGRVDRLGRQLDLNELVASLNVARQLNPDLRIKLNTVVNQLNHHEDLGALIVRLAPDKWKVLRMLPVVNQHLAVNDEQFASFVSRHNPFSQILCIEDNLDMHESYLMVDPYGRFFQNTPLLPAAGQGYTYSRPILEVGVGMAFSEMSFDHKRFCARYIQTNMDVGV	HicA not annotated; HicB annotated as viperin family antiviral radical SAM protein
ENO74699.1	Hauera sp. 63	Beta_72_ENO74699.1_Class_10	MKYCSNKEMNCLIRKLVREGWGFRRGGKHGKLSHPSGWPIVTVAKSPSDWRSLENFRRDLRRAESSLIQRVG	-4	pVIP_hicA	10	Beta_306_ENO74698.1_Class_10	MHNPAPLVINWHLTEACNYRCRYCYAGWNESANSRELIHCQERTAALLGELYRFFQPSNRANPLASRMNWNAVRLNLAGGEPLLHAGKLPAMVSHARALGFEVSLISNGSHLDHEQLRRLAPQLTWLGISIDSAISATNRAIGRVDRRDRLLDLHTLESSLASARQSNPGLRLKLNTVVNRLNHSEDLSELLRCFAPEKWKVLRMLPVVNQELVVSDQEFMAFITRHQAFSRILCAEDNQDMRESYLMVDPHGRFFQNSLLIAGQGYRYSRPILEVGAAAAYSDVAFDSARFTARYALSDVAGRSA
WP_269969538.1	Shewanella sp. MTB7	Gam_67_WP_269969538.1_Class_10	MKKYSSDKNINVLVNRLVNHYGWSCKKGRHPKLITPSGKRLSVPSTPSDKRRAFQNFKHDVRRLQGF	59	pVIP_hicA	10	Gam_298_WP_269969539.1_Class_10	MTQIQELVINFHMTEACNYHCGYCYATWENNCSSTELHHSEVKTKQLLKDLASYFLFDNPLRQQLNYRSVRINFAGGEPLMLGRRFVNALLYAKQLGFKTSVITNGHLLNASLMLKIAPHLNMLGMSFDTADSLLASNIGRTNQNGDWLSPEDLMEIVLAYRTLNPNGRFKVNTVVNAYNWRENMVEVMQQLQPDKWKLLRVLPVHEHNLTITSEQYRSYVKRHSILSHFIVEEDNDAMWQSYLMVNPEGCFYQNSSEGKGHSHSKPILDVGVEHAFAEIDFNLNAFVGRYPLATNVA
WP_236891227.1	Desulfoluna limicola	Thermode_92_WP_236891227.1_Class_10	MRYSKSKQIDGLVKQHIREGWIFVKGKKHGRLKSPFGKGCVTIPSTPSDWRTPLNFARDLRCIENEVALDLVSREHNHGSNQLSVCMCDEGF	-4	pVIP_hicA	10	Thermode_320_WP_236891226.1_Class_10	MQTAQNGCLVHSHVPTSVKELVINWHITDECNYRCRYCYSTWKKSLLKTAIHDPKIMGKILIELFSFFDPSNTNNPLRSRLNWSQVRLSIAGGEPLLYTDQVMAITRMAKEMGFNLSLITNGSCLNKAPHELLSNLSALGVSLDSGTPFLNQTIGRRTSTGSVLSINDLLSAVSRGKKLNPDLKLKVNTVVNSINFNQDISRVIHKLKPNKWKVLRVLPVVSDNLTVTEDQFESFVNRHIHFSDILAVEDNQEMTESYLMIDPYGRFFQNSACNGTSNPYIYSDHIAHVGAKRAFSQIYFDASKFAARYPGTSDSLRRRV
WP_284259139.1	Acidocella aquatica	Alpha_81_WP_284259139.1_Class_10	MKYSTDKDMDNFIRKLLREGWSYQRGRKHGRLVAPDGKSFVTIAGSPGDYRSFENFRRDVKKIVKNSSLYAARSSMGLSPA	-4	pVIP_hicA	10	Alpha_305_WP_284259140.1_Class_10	MHTNTTLVINWHLTEACNYSCRYCYAKWDEAASSRELIRDPEKTEALLAELYRFFAPGNAGNPLRGMMRWKNVRLNLAGGEPLLHHRRLPEVIREARALGFEASLITNASRLTGEMVAGLAPHLTWLGISLDSASATTNRAIGRANRHGNLLDLETLAEVLDAARCVHPQLKLKLNTVVNKLNADEDLSPLITRLAPDKWKVLRMLPMVTNELAVSDEDFNGFVARHQHFATILCAEDNQEMRDSYLMVDPCGRFFQNGQQEVGQGYIYSQPITEVGAAKAFGDISFDPDRFCARYPLSAKGASK
WP_084144409.1	Ferrimonas	Gam_66_WP_084144409.1_Class_10	MKRYSTDKDINLLVHQLLYRQGWTIRRGRHPVLIAPSGKRLAVPSTPGSPSSYLNFRLEIRRLQRE	65	pVIP_hicA	10	Gam_301_WP_252008517.1_Class_10	MTSVNEMVINFHMTETCNYRCEYCYATWEGNDSQAELHHSFGDIQSLLRKLSNYFFTSNALKTALGYRAVRINFAGGEPVMLGGRFVKAVLLAKSLGFRTSIITNGHLLSTTMMRRIGPHLDMLGLSLDTSDALLAQSIGRVDRKGAWLSPENACDIVSAYRQANSSGTVKINTVVNAFNWREDMSSMVVQLQPERWKLLRVLPVYTHQLTVTSSQYRAYVERHAAFSDIVTIEDNQDMWQSYLMLNPQGCFYQNSAACQGVVQSPPVLEVGVEAALESIDFNAQAFAKRYPHAHSDASQA	HicA not annotated => Blast says HicA; Phyre says Bacillus Phage protein
WP_101088530.1	Shewanella sp. ALD9	Gam_67_WP_101088530.1_Class_10	MKKYSSDKNINNLVYQIIKSKGWREYRRGRHLILMAPNGRRLSVPGTPSDIRAFNNFKSDVRRLQGD	70	pVIP_hicA	10	Gam_305_WP_101088531.1_Class_10	MLTSKVQELVINFHMTEACNYRCDYCYATWDNHVHSSELHHHTTQVIHLLDNLAAYFLHDNPLKHRMGYHTVRINFAGGEPIMLGSRFIDALFYAKSLGFNTSIITNGHFLNVQMLTRIASKIDMLGISFDTGDYLVASSIGRIDRKGSWLSPEKLIDICRTYRDLNSLGKLKLNTVVNAFNWRENLLNTVQQIQPDKWKLLRVLPVHNQNCTITNDQYQAYVTRHQSLSSFIVEEDNDAMWQSYLMINPNGCFYQNSYHGAGLSQSQPILEVGVETAFEQISFNVEAFSHRYQSPRTSDGHHRF	HicA confirmed by CD search
OMG56327.1	Azonexus hydrophilus	Beta_77_OMG56327.1_Class_10	MRYSSEKEINKLVRRLVISGWEFWHGGRHGRLRAPTGQSTISVPCTPSDHRAVRNFRSEVRRLSHELLNRAKNNLAG	-4	pVIP_hicA	10	Beta_306_OMG56328.1_Class_10	MLTNSSPISVQDELVINWHITEACNFACRYCYAKWEKPDASRELIHDLPRSTQLMGELRTFFATANLTNPLSQKIQWRSTRLNFAGGEPLLYDQQALRTIKVARELGFSVSMITNASRLNTDLIRELAPQLSLLGVSVDSTNATRNRKIGRCDKQGQVLSVNTLAKNIRTGREINPDLRLKINTVVNALNFDEDMTDLIRELDPEKWKVLRMLPTVTNDLNISDAQFSAFIDRHASLPLSIEDNVDMTKSYIMIDPQGRFFQNDADTRGYRYSHPIIDVGAEQAFSQVSLSTDRYLARYRSIAVAK	HicB annotated as viperin family antiviral radical SAM protein
PKN12019.1	Deltaproteobacteria bacterium	Delta_69_PKN12019.1_Class_10	MKKYSNCKEINRYVKRQVQKGWFFTHGKKHGKLSHPSGKVILIVPKTPSDWRAPHNFHRDLDRAINMIG	-4	pVIP_hicA	10	Delta_305_PKN12018.1_Class_10	MKKTDQLVLNWHLTETCNYACRYCYSSWNRRQAGEIFRSPEVSSALLKELYRYFRANNSFNPLQQSLCWNNVRLSLAGGETLLFPEHTLRIAREAKAIGFSLSLITNGSLLTCENVPKLVGNLSMLGISLDSVDRDTNRRIGRIDRSGRVVCLDEMHDLIALARACNPELFIKINTVVNSLNIDEDLRGMVERLRPNKWKLLRVLPAVTDALSITDQQFASFVARHRPLGNILSVEDNQDMTESYIMVDPCGRFFQNQNNSSNNNPYIYSDPILDVGADAAFAQIKFDIEKFAGRYFQHEVGDAA	HicA not annotated, no info from Phyre; Blast shows that PKN12019.1 has similarity with HicA ; HicB annotated as Radical SAM protein
MRT21115.1	Comamonas sp. CAH-2	Beta_68_MRT21115.1_Class_10	MKRYSTSKEINALVRQLLHEGWQFQWGGHHGKLYAPNCTAFLSVPSTPSDRRAFLNFRQDVRRVQPRV	-4	pVIP_hicA	10	Beta_312_MRT21114.1_Class_10	MKHSLTRKGGVRPLLSELVINWHITEACNYRCRYCYAHWTGNNRELVHNVPGTMQMLENLWQYFHPQNVANPLRQAMDWKGIRLNLAGGEPLLYAEHVHRILTDARRIGFNTSLITNGSLFSLELAQQLAPNLSMLGFSLDSGISTTNRQIGRQSRHGQLLAIEHLQEGISAARRRNPELQIKINTVVNASNCHEDLSDVILKLAPQRWKVLRMLPIVTNQLMVSDAAFQEFVVRHQALGDLMCIEDNTEMVESYVMIDPLGRFFQNALGQSRYRYSRPIPEVGAAQAFATVGMDPAKFCARYLGALEKVAA	HicA not annotated; HicB annotated as radical SAM protein
MRR51461.1	Rhodocyclaceae bacterium	Beta_69_MRR51461.1_Class_10	MKYCTAKEIDCLVKQLIRQGWSFQKGRKHGRLSAPTGQPTLTVPCSPSDRRAFLNFRRDVRHSFRQAPS	-4	pVIP_hicA	10	Beta_313_MRR51462.1_Class_10	MAVIPRDTNPPSQQPGELVINWHVTEACNYACRYCYSKWHTDGTDKELVRDPDACTALLTEIHRQFAPTPRNHARLGMKWRSVRLSLAGGEPLLYGREIVRIAAQAREIGFDISVISNGSRLTRALMTELAPQLSVLGLSLDSAQPAINREIGRTDRHSRVLPLEELTAIIQHGQTLNPNLRLKINTVVNALNFTEDMAPLIRQLAPDKWKILRMLPTVTNDLAIADNEFAEFVNRHAALGGIISAEDNGDMVESYIMIDPRGRFFQNSLSGRGYRYSDPILGVGAETAFRQISWLADKFQARYAIDHCECPA	HicA not annotated; HicB annotated as radical SAM protein
WP_173807093.1	Leptothrix sp. C29	Beta_75_WP_173807093.1_Class_10	MSERYSTCRETNALVRRLVRQAWTYRRGSKHGKLSPPGCGLFVTIPGTPGDFRSVRNLERDIRRLAAQTGAALAW	-4	pVIP_HicA	10	Beta_296_WP_173807092.1_Class_10	MPSAPAQTVLNWHVTEACNYRCGYCYAHWERPSKTELIRDAAATRALLAELYMHFAGRSGARPPRLNIAGGEPLLHQGRLLPLLKLARAIGFEVSMISNASLLDAPMLTALTGELSMLGLSLDAARPEVLAQIGRVDRHGRTLDLDRLAEAVAQARQAHPHWTLKLNTVVCAPNWQDDLGDLVRRLAPSRWKVLRALPVVSQALEVSDAQFQAFVERHRALSSVMVVEDHADMQGSYIMIDPLGRFFQNRPGAFGYDYSPPILEAGAGAAFAQIGWSALKFARRYTPAAAAAEVCA	HicA not annotated; pVIP annotated as viperin family antiviral SAM protein
WP_144446923.1	Photobacterium leiognathi	Gam_65_WP_144446923.1_Class_10	MKKYSSDKDINKLVIVLLKNYGWKVKDKSRRKHSILISPLGHKQAIPCTPSDHRAFVKFKCDIKE	25	pVIP_HicA	10	Gam_292_WP_305844590.1_Class_10	MSIQELVINFHMTELCNFRCEYCYATWETNNSQQELHHSNSNIEKLITKVSKYFLNDNPIKEKLNYQDVRINFAGGEPIMLGNRFVNAILLAKKLGLRTSLITNGHLLSSSMLSKISPHLDMLGISFDTADHLLAESIGRVDHKNDWLSPEKLEYIVNRYRSINPNGIVKINTVVNAFNWREDLTEIIGKITPNKWKLLRVLPVYSNKSVIDEEKYLLYIKRHKCFSDIITIENNDDMWQSYLMLNPEGRFYQNTEPCKGIKQSPSILDTSIHEALSFIDFNSNSFTKRYNK	HicA not annotated; pVIP annotated as viperin family antiviral SAM protein
WP_227009396.1	Pseudoalteromonas ulvae	Gam_77_WP_227009396.1_Class_10	MMKKYSKDKNINVLVKTLVKKKGWLVSYGRHPILVSPIGKKITVPSSPSDYRAYKNFKLDIRRLQGLEQPRESLSRN	-4	pVIP_HicA	10	Gam_304_WP_193331778.1_Class_10	MTNIQELVINFHMTEACNYRCGYCYATWQDNSSDTELHHASENIHSLLLKLADYFFADNSLRQTLKYQSVRINFAGGEPVMLGSRFIDAILFAKQLGFATSIITNGHLLSTVMLKKIAVHLDMLGISFDTGDYLIAQSIGRVDRKKSWLSPARVLDVVTQYRALNPKGKVKINTVVNAYNWRENLTQTITQLKPDKWKLLRVLPVYSKEMTVLQWQYESYVHKHQVHADVIVVEDNDDMWQSYLMINPEGRFYQNAGACKGLTYSPSVLEVGVEEALKYINFNAEAFSKRYQSIHLPLAMSAGA	HicA not annotated; pVIP annotated as viperin family antiviral SAM protein

[truncated: 8 more sheets: 11 Fused hicAB, 12 Fused hicBA, 13 Fused hicBA Very Long hicB, 14 Fused SMC-HicA, RelE_ParE_w_Shared_Dom, pVip-RelE, Phylum Abbreviations, Pot new hicBA TAS]
